# Supplementary material for: Gene essentiality for tumour growth influences neoantigen‐directed immunoediting
Source: Clin Transl Med. 2022 Jan 21;12(1):e714. doi: 10.1002/ctm2.714 (PMC8778643; doi:10.1002/ctm2.714)
Supplement: Supplementary file 2 — Supplementary Table 6. Values of expression heterogeneity in lung cancer [file CTM2-12-e714-s001.xlsx]

## Sheet: fitness.lung
Supplementary Table 6. Values of fitness effects in lung cancer
Gene	Fitness effect
RAN	0.97148
SNRPD1	0.912442
VCP	0.850078
SNRNP200	0.838773
PSMA3	0.836786
PRPF19	0.835989
RPL5	0.818159
HSPE1	0.810725
KIF11	0.796141
SMU1	0.794577
RRM1	0.792135
COPB1	0.790564
COPA	0.774461
SNRPE	0.77304
SNRPB	0.771194
CKAP5	0.771021
RUVBL2	0.76413
PSMB3	0.763319
RPS11	0.760601
EEF2	0.760312
UBL5	0.754609
RPL7	0.751398
EIF3A	0.750338
COPB2	0.747917
U2AF1	0.747719
SPC24	0.743708
PHF5A	0.742512
RPL14	0.740606
EIF3B	0.740329
CDK1	0.739456
SNRPF	0.736139
SNU13	0.73554
XAB2	0.735222
SF3B3	0.73389
PSMB6	0.730375
RPS15A	0.730312
RPA1	0.728419
CSE1L	0.728353
RBM22	0.726733
PSMA6	0.725865
PLK1	0.725146
RPL23	0.723674
RPS9	0.721599
CIAO3	0.719967
NUP93	0.719283
RPL27	0.719211
RUVBL1	0.718979
SNRPG	0.718867
POLR2E	0.718107
KPNB1	0.718
SF3B2	0.717991
PSMB5	0.715744
EIF4A3	0.715283
RPS16	0.715202
PSMC3	0.714261
PRPF31	0.71333
PSMA1	0.71286
PSMB2	0.712843
SF3A1	0.712403
POLR2L	0.711383
PUF60	0.709352
SRSF3	0.709247
POLR2I	0.704754
RPL4	0.701931
NUTF2	0.70039
PCNA	0.695195
RBX1	0.694408
HNRNPK	0.690593
RPS13	0.689948
ATP6V0C	0.689806
RPL18	0.686755
ABCE1	0.686164
EIF3G	0.682841
SFPQ	0.681605
PSMA4	0.681152
CCT3	0.679837
SEC13	0.675801
RPL31	0.675516
PRPF8	0.674988
CDC23	0.672384
RPL11	0.672345
SNRPD2	0.671979
PSMC5	0.670538
PSMD7	0.670194
TRMT112	0.669802
RPS8	0.669022
SRP54	0.66782
RPL24	0.665812
CCT4	0.665745
RPL13	0.665475
DDB1	0.664859
RPS27A	0.664607
HSPA9	0.664267
SF3B1	0.664012
RPL37A	0.663377
SUPT5H	0.662172
USP39	0.662155
EIF3D	0.662062
RPS29	0.661226
PSMD11	0.657808
U2AF2	0.653814
RPS14	0.653301
NEDD8	0.652352
YJU2	0.6521
RPL3	0.651752
MAD2L1	0.650494
UBA52	0.648492
WDR43	0.648346
COPS5	0.648006
PSMD6	0.642524
RPL10A	0.642425
DHX8	0.642083
EFTUD2	0.640933
RPL18A	0.64003
POLR2D	0.639984
NUP133	0.63792
POLR2B	0.63663
PSMB4	0.636094
RPL19	0.635323
RPA2	0.634686
PSMD1	0.634361
SUPT6H	0.634191
RPS3	0.632202
SF3B5	0.632091
ARCN1	0.630682
TUBGCP2	0.63052
RPL12	0.629418
SNRPD3	0.629293
RPL7A	0.628415
RPL32	0.62685
ZNHIT2	0.626033
LTO1	0.625804
RPL17	0.625401
LSM3	0.623928
RPL34	0.62368
EIF3I	0.623156
COPS4	0.622785
RPS18	0.622624
PSMC2	0.622365
RPL36	0.62088
RPS6	0.620634
PSMA2	0.619556
NACA	0.619426
RPS19	0.619393
SRSF1	0.619324
CCT7	0.619101
RPS28	0.618821
ANAPC1	0.616312
IK	0.615392
INTS11	0.613663
RPL15	0.613066
SPC25	0.611356
SF3A2	0.610721
SMC2	0.610624
RPL35	0.610604
PSMA7	0.610414
NCBP1	0.608873
MMS22L	0.608846
COPS6	0.608427
EIF2B3	0.608127
CDC5L	0.605431
MAK16	0.604791
CDC27	0.604704
EIF2S1	0.603473
RPLP2	0.602011
PAFAH1B1	0.60119
NCBP2	0.599744
LSM4	0.598918
SMC4	0.598672
RPL8	0.597636
EIF4A1	0.596947
SEC61A1	0.596803
GSPT1	0.596683
PSMC6	0.594309
CFAP298	0.593884
NUP205	0.592596
POLR2F	0.592247
NEDD1	0.591818
BUD31	0.591155
MED11	0.590415
MTREX	0.588895
MCM7	0.58804
HNRNPC	0.586359
PHB	0.585803
TANGO6	0.584909
RPS15	0.584612
ZMAT2	0.584553
RPS5	0.583766
UTP20	0.583561
RPS7	0.581635
DYNC1I2	0.581224
XRCC6	0.580386
FBL	0.579942
CCT8	0.579538
FAU	0.578717
RACK1	0.578581
PRPF38A	0.577871
PHB2	0.577695
TSR1	0.577135
RPL23A	0.576949
GINS2	0.574942
CLTC	0.574127
POLR2C	0.572415
PABPN1	0.572133
POLR1B	0.571255
DYNLRB1	0.570822
PSMG4	0.570468
DDX47	0.57004
TXNL4A	0.56946
NIP7	0.5694
RPLP0	0.569297
WEE1	0.569209
GRPEL1	0.568619
RNPS1	0.568065
DDX18	0.567712
SF3B4	0.56731
PDCD11	0.567256
COPZ1	0.565976
RBM17	0.565856
LSM2	0.565799
CDC16	0.56448
TOP2A	0.564363
PSMD12	0.56375
SRSF2	0.561557
SNRNP70	0.55872
PSMD14	0.558718
RPS20	0.557978
ZPR1	0.557867
CDC40	0.557539
XPO1	0.557463
RPSA	0.556986
RPL6	0.556588
WDR75	0.556474
CHAF1B	0.556144
BUB3	0.555765
TUBB	0.55573
TFIP11	0.554325
INTS9	0.554065
HEATR1	0.552059
EIF2S2	0.551568
LSM7	0.549711
TCP1	0.549215
PSMC4	0.547563
CHMP2A	0.546849
POLE	0.546571
NUF2	0.545097
RPL27A	0.544897
SNRPA1	0.543915
HSPD1	0.543586
ALYREF	0.542939
NAPA	0.542141
RPA3	0.54202
RCC1	0.540158
AQR	0.540088
NIFK	0.539682
ESPL1	0.53937
RBM39	0.53896
UTP15	0.538572
PPWD1	0.538156
ISCU	0.537036
BIRC5	0.536875
CDC7	0.536841
AFG3L2	0.536692
ETF1	0.536658
SYMPK	0.536421
CDC45	0.535665
PSMD2	0.535322
SRSF7	0.534438
PMPCB	0.534005
SSRP1	0.533829
RAD51	0.532299
UBE2I	0.532002
HNRNPU	0.531922
DHDDS	0.5305
BUB1B	0.529811
NUP85	0.529486
ERH	0.528708
PCBP1	0.527584
POLD1	0.527396
RPLP1	0.526678
RPL38	0.526252
HAUS5	0.526181
ATP6V1B2	0.52526
TRRAP	0.525238
SART3	0.525122
SF3A3	0.523741
DDX41	0.522793
KIF23	0.522107
UTP4	0.521441
CWC22	0.521427
WDR74	0.521362
NFS1	0.521317
AURKB	0.520908
GEMIN5	0.520238
CCT6A	0.520108
SF1	0.519788
TONSL	0.518383
CPSF3	0.517531
RPS24	0.517244
SNRNP25	0.515328
TIMELESS	0.514636
NUP88	0.513675
DTL	0.513476
RPS21	0.510897
HAUS1	0.510284
PCID2	0.510148
POLR2G	0.510147
RPS12	0.50976
WDR82	0.50927
INTS4	0.50717
PRC1	0.506724
PSMD3	0.506242
URB1	0.504709
RBM25	0.503964
MDN1	0.503806
DDX54	0.503568
CCT2	0.503503
LONP1	0.503024
WDR12	0.502975
NOC4L	0.501148
SEM1	0.500122
NOL10	0.498735
RPL37	0.498621
EIF6	0.498362
RNGTT	0.49773
VPS25	0.496696
EIF3F	0.49626
PFDN2	0.496178
SUPT16H	0.495818
GPS1	0.495748
HNRNPM	0.495681
ZNF207	0.495032
NSF	0.494533
RTF1	0.493909
PRIM1	0.49327
NXF1	0.493103
GPN3	0.49176
DONSON	0.491739
YRDC	0.491505
EIF2B4	0.491403
PLRG1	0.490778
SYS1	0.489944
ANAPC5	0.489581
ATP6V1G1	0.488062
MFAP1	0.487872
ATP2A2	0.48649
CHAF1A	0.485619
BANF1	0.485374
PSMC1	0.484627
LSM5	0.483807
PSMA5	0.48233
DDX56	0.481887
COPS2	0.481422
RAE1	0.480575
MCM3AP	0.480531
ANAPC4	0.480425
MCM5	0.479983
MCM2	0.479617
MED30	0.479513
NAA50	0.479092
TSG101	0.478065
NUP160	0.477549
PSMD13	0.477434
TRAPPC8	0.476921
CIAO2B	0.476126
RPAP1	0.47541
ATP6V1E1	0.475016
MYC	0.474777
HNRNPL	0.473847
DDX49	0.473841
PAM16	0.473654
DYNC1H1	0.473461
DHX15	0.472927
DDX10	0.471471
NUP214	0.471381
RPL26	0.470717
PRPF18	0.470659
ATP6V1A	0.470532
PRELID1	0.470288
ACTL6A	0.469215
PRPF4	0.467835
RTF2	0.467783
NOL6	0.46777
CLP1	0.467624
HAUS4	0.466845
PRPF6	0.46647
SMG1	0.465328
MRTO4	0.464813
VPS28	0.464453
NUDT21	0.463939
WBP11	0.46383
DBR1	0.462192
NLE1	0.461869
RSL24D1	0.461389
ESS2	0.458702
CACTIN	0.458467
TUBA1B	0.458236
TIMM10	0.458126
SRBD1	0.457217
NOP2	0.457031
POLE2	0.456435
MED28	0.455863
TOMM40	0.45576
FBXO5	0.455352
DNTTIP2	0.455123
PSMB7	0.454348
EIF3E	0.453667
RFC5	0.453497
TTC1	0.452859
COPS8	0.452812
DHX37	0.45224
CRNKL1	0.452178
CPSF1	0.451092
RACGAP1	0.450956
KRR1	0.450669
GINS1	0.450433
CENPW	0.450206
TBL3	0.450012
PPP2R1A	0.449821
PRMT1	0.449812
CCNK	0.44981
SNW1	0.44965
SGO1	0.449059
CCNA2	0.446765
EIF2B5	0.446592
COPS3	0.446394
SON	0.44639
WDR3	0.44532
PSMD4	0.445217
NEPRO	0.444626
ECD	0.444502
WDR70	0.443563
CEP192	0.443423
KAT8	0.442989
POLR2K	0.442629
MVK	0.442268
SNRNP27	0.441968
SNRPC	0.441097
SART1	0.440407
SKP1	0.44015
CHEK1	0.439431
ZNF830	0.439197
SLU7	0.438768
RPS25	0.437595
BOP1	0.437046
GGPS1	0.436567
RBM8A	0.43568
PSMB1	0.435162
THOC3	0.43435
CAPZB	0.434069
SRRT	0.433983
RFC4	0.433475
CTCF	0.433449
CLNS1A	0.433295
EIF2B2	0.432923
XRCC5	0.432087
USP5	0.432058
INCENP	0.431694
DUT	0.431488
RPS23	0.431218
DHPS	0.43089
CHD4	0.430876
PHAX	0.430357
USPL1	0.430166
NOP58	0.430132
UBB	0.429759
WDR46	0.429723
TUBGCP5	0.429352
PRPF3	0.42892
WDR5	0.428515
ARIH1	0.428151
EEF1A1	0.42805
EBNA1BP2	0.42802
FCF1	0.427658
RPL9	0.427509
RANGAP1	0.427128
FTSJ3	0.426576
DDX21	0.426436
CTDP1	0.426195
MPHOSPH10	0.425833
NSA2	0.425615
RFC3	0.425124
EIF3M	0.423712
SOD1	0.423396
MED8	0.422466
TUBGCP3	0.421982
UBR4	0.421775
TIMM44	0.421663
U2SURP	0.421439
NUS1	0.42135
TPX2	0.420911
RPL35A	0.420566
SMC3	0.420122
RPP30	0.419688
NPIPA5	0.419678
CDC20	0.415717
DHX9	0.414908
GTPBP4	0.41485
NOP14	0.414706
ELOB	0.41455
EIF4E	0.413633
MCM6	0.413487
SEH1L	0.412779
ALDOA	0.412464
AHCTF1	0.411991
RPS10	0.410458
RFC2	0.41027
SPOUT1	0.409389
NAA15	0.408969
CHCHD4	0.408514
LSM6	0.407669
RSL1D1	0.407597
NCAPG	0.407333
PCBP2	0.407284
COPG1	0.406463
TRAPPC3	0.405447
PNN	0.405008
RAD21	0.405006
GMPPB	0.404564
SAP18	0.403293
LRR1	0.403286
ATP1A1	0.401877
ANKLE2	0.401838
MED4	0.401514
CLSPN	0.401231
RBM42	0.401163
ROMO1	0.401112
BRD4	0.400932
RRP12	0.400892
DDX23	0.400549
FIP1L1	0.400072
POLR2H	0.399932
WDR33	0.399741
POLR1A	0.399653
DDX39B	0.39933
TPR	0.398705
DDX27	0.398391
IMP4	0.396925
UTP18	0.39674
HAUS6	0.396668
ATP6V0D1	0.395703
TTC27	0.395256
LUC7L3	0.394839
GAR1	0.394498
CPSF4	0.394465
MTOR	0.394451
GPN2	0.394079
NSL1	0.394043
ISY1	0.393887
MIS18A	0.393632
TRAPPC5	0.393365
POLR1C	0.393109
NDUFAB1	0.392646
CNOT3	0.391626
ALG14	0.39087
POP5	0.390586
EP400	0.390252
DNAJA3	0.390113
PES1	0.389265
TUBG1	0.388852
GNL3	0.388823
NOL8	0.38835
NAT10	0.387861
TOPBP1	0.387066
AKIRIN2	0.386979
UTP6	0.386928
NCAPH2	0.386807
RPS2	0.3866
CDK9	0.385994
MASTL	0.385607
CHERP	0.384951
RNPC3	0.384781
INTS5	0.384551
CENPC	0.384433
RRS1	0.384412
KIF18A	0.384296
GNL2	0.384061
UBA2	0.383865
EXOSC9	0.383677
PAF1	0.383608
SMNDC1	0.382952
PMPCA	0.382477
CTNNBL1	0.382384
PRPF40A	0.381914
GAPDH	0.381738
COPE	0.381092
THOC5	0.381087
ACTR10	0.381012
GINS4	0.380919
INTS1	0.380896
NELFB	0.379915
BUD23	0.379026
ELL	0.378941
LYRM4	0.378759
GTF2B	0.378757
RPF2	0.377515
OSGEP	0.376869
AP2M1	0.376537
PMF1	0.376371
RCL1	0.376289
MAT2A	0.376062
ZBTB8OS	0.37558
HAUS3	0.374494
RRP9	0.373315
NDC80	0.373055
PAK1IP1	0.372743
CDK7	0.372468
SENP6	0.370841
EIF5B	0.370483
CNOT1	0.369244
RPN2	0.368834
PTPN23	0.368649
WDR18	0.367775
CDC123	0.367642
GPN1	0.367543
TMEM258	0.367405
ATR	0.367266
RPP40	0.366204
DAD1	0.365899
PPP1CB	0.364791
CPSF2	0.364208
URI1	0.364087
UFD1	0.363832
CENPT	0.363324
PELP1	0.363158
POLA2	0.362501
KANSL3	0.361623
EIF5A	0.361481
CHMP6	0.361412
NCL	0.360859
TUBGCP4	0.360852
ILF3	0.360633
TUBGCP6	0.36043
PRPF38B	0.360295
NVL	0.360239
TFRC	0.360017
UBTF	0.359456
IPO7	0.359329
DTYMK	0.359037
WDR77	0.358934
CDC37	0.358887
CSNK2B	0.358802
SNAPC3	0.358405
OIP5	0.358273
RPL13A	0.358269
PPP1R7	0.358039
PNPT1	0.357384
RBM19	0.357122
CDC73	0.356859
TRNT1	0.356777
CDT1	0.355985
EFL1	0.355314
SRSF11	0.352977
PNO1	0.352612
DMAP1	0.352029
ACTR1A	0.351889
RRN3	0.35156
FARSB	0.351507
TIMM23	0.351192
CDCA5	0.351101
ZC3H18	0.350885
UBC	0.350173
AK6	0.350019
RPL30	0.348943
SS18L2	0.348726
HAUS8	0.348684
GTF2E2	0.348043
UPF1	0.347178
TBCD	0.347045
EIF2B1	0.346727
BANP	0.346531
SAE1	0.346296
PPP1R12A	0.345583
ISG20L2	0.345391
SUPV3L1	0.345136
NOL7	0.344588
NUBP1	0.344401
ARL2	0.344276
RBM14	0.344233
CCDC130	0.343353
SBDS	0.342825
MCM4	0.342734
PRMT5	0.342566
MED6	0.341969
TAF10	0.341907
IPO11	0.341566
GUK1	0.341317
SSU72	0.341262
DDX46	0.341115
NUP98	0.340926
ATP5F1D	0.340463
CENPK	0.340128
DNM2	0.339613
WDR36	0.339161
CMPK1	0.338571
CPSF6	0.338365
IARS2	0.338273
CEBPZ	0.3381
RABGGTA	0.338048
UTP25	0.338021
CCT5	0.337786
PPIL2	0.337364
HINFP	0.337333
TRIAP1	0.336975
SNAPC1	0.336852
NHP2	0.336828
DHX16	0.336546
INTS2	0.33644
ATP5F1B	0.33616
EXOSC5	0.336043
DHX38	0.336016
SAP30BP	0.33544
AURKA	0.334802
SLC39A7	0.334301
RRP15	0.334235
DDOST	0.334216
HNRNPH1	0.334131
ANAPC2	0.333948
RRP1	0.333268
KNL1	0.332958
KANSL2	0.332393
PPP4C	0.331716
INTS7	0.331605
RIOK2	0.329522
ZMAT5	0.328336
SACM1L	0.328056
ORC6	0.326892
TWISTNB	0.326168
PPIE	0.325932
ECT2	0.32575
NOL12	0.325266
SPDL1	0.324944
RANBP2	0.324898
SNAPC2	0.324781
NOP16	0.324598
UTP11	0.324594
CTR9	0.323141
SNRNP35	0.32305
WDHD1	0.322979
TTK	0.322969
PPP1R10	0.322647
DDX55	0.32229
RINT1	0.322131
BMS1	0.321413
SCAP	0.321357
AAMP	0.321272
EIF4G1	0.320633
KANSL1	0.320577
NOL9	0.320257
EXOSC8	0.319082
NOP53	0.318914
EXOSC2	0.318503
DDX51	0.318343
ZC3H13	0.318051
YAE1	0.317578
ATP5MF	0.317543
ORC1	0.317185
TOP1	0.316666
CCDC86	0.316521
TTI1	0.316453
EIF3H	0.316431
NOC3L	0.316026
SAMM50	0.3158
SDAD1	0.315584
POLR3A	0.314956
EXOSC6	0.314914
TXN	0.314789
TARDBP	0.314692
RPP38	0.314513
EIF5	0.314445
C1orf109	0.314079
ATP6V0B	0.31378
GBF1	0.313476
POLD3	0.313421
NUBP2	0.312777
DCTN6	0.312774
DIMT1	0.31219
NUP43	0.311546
IMP3	0.311536
DDX24	0.311246
HYOU1	0.310903
SMARCB1	0.310872
TUT1	0.310043
NOC2L	0.309988
TOMM22	0.309797
MZT1	0.309774
RFT1	0.309115
PDCD2	0.308489
PKMYT1	0.308378
SRCAP	0.306177
TBCE	0.305852
XRN2	0.305469
PGD	0.305253
EWSR1	0.305242
RBBP4	0.305183
SRRM1	0.305114
PPP2CA	0.304807
ALG11	0.304136
UPF2	0.303059
RABGGTB	0.302956
MED20	0.302588
POLR3K	0.301651
ABCF1	0.301492
GFER	0.301452
POLR3B	0.301121
ADSL	0.300665
PAXBP1	0.299883
CDC6	0.299853
SRP72	0.299698
DNAJC17	0.299497
LTV1	0.297364
FDX2	0.297124
POLR3H	0.297017
ZCCHC9	0.296848
CHMP3	0.296568
HAUS2	0.296533
INO80	0.29497
ERCC2	0.294855
YKT6	0.294719
RNF20	0.293988
UTP23	0.293729
HMGCS1	0.293243
EIF4G2	0.292956
NPLOC4	0.292934
TAF6	0.291277
SIN3A	0.290673
DPAGT1	0.29031
NUP155	0.290166
TINF2	0.289407
EXOSC4	0.289353
PRPF4B	0.289275
NUP58	0.288878
PPP1R8	0.288475
BRIX1	0.288464
SBNO1	0.288248
MIS18BP1	0.288025
EEF1G	0.287597
HDAC3	0.287592
NOP56	0.287327
MRPL21	0.286815
WDR61	0.286439
CCDC174	0.286402
ACTR2	0.286095
BRF1	0.285956
GTF2E1	0.285498
BRF2	0.284709
BYSL	0.284338
ATP5F1A	0.284287
SRP9	0.28377
RPL28	0.282828
VMP1	0.282262
TAF5	0.281861
DDX42	0.281659
MRPL41	0.281304
KIN	0.281294
DNMT1	0.281058
UROD	0.281044
RIOK1	0.280887
KTI12	0.28084
PKM	0.280741
ICE1	0.280586
PWP2	0.279642
TACC3	0.278965
ELP6	0.278888
UTP3	0.278112
SYF2	0.277715
RAD17	0.277564
TPT1	0.27727
DDX5	0.277226
NOL11	0.277053
INTS3	0.276574
BCL2L1	0.276229
MED26	0.275048
RPN1	0.274855
CCDC59	0.274639
UBA3	0.274567
UBE2M	0.274147
PTCD3	0.274043
PPAN	0.273812
SMC5	0.27354
LCE2A	0.273472
CCND1	0.273368
ILF2	0.273249
SEC61G	0.272692
CCDC84	0.27259
THOC7	0.272442
USP17L5	0.271741
TNPO3	0.2713
METAP2	0.270996
CDC42	0.270921
PSMD8	0.270389
DDX20	0.269854
YBX1	0.269713
ARMC7	0.26908
CIAPIN1	0.268879
MTBP	0.268832
OLFML3	0.268268
SMG6	0.268058
CDCA8	0.267802
NRF1	0.266304
OXA1L	0.266281
SSBP1	0.266261
WDR55	0.265918
PREB	0.265391
FAM86B1	0.265098
RPP14	0.264902
GTF3A	0.264711
IPO13	0.26467
DSN1	0.26442
COQ4	0.26427
SDE2	0.264235
GRB2	0.264092
UQCRC2	0.263941
NCAPD3	0.263449
SRRM2	0.263392
SARS2	0.26337
ELAC2	0.263358
MYBBP1A	0.263274
MCM3	0.263238
DNAJC8	0.26281
MRPL38	0.262353
TBCB	0.262352
NAPG	0.262291
NUDC	0.262149
LETM1	0.262132
TUBA1C	0.261979
WDR1	0.261925
TICRR	0.261921
MRPS22	0.261769
PPP1R11	0.261756
MED7	0.261596
CENPN	0.261031
RBBP6	0.260868
SRP19	0.260821
WDR7	0.260594
MAD2L2	0.26046
ANAPC11	0.260353
STX5	0.260311
CENPA	0.26013
MED9	0.259569
ZBTB11	0.259016
UBE2N	0.258908
TOP3A	0.258832
NUP54	0.258779
SNRNP40	0.258639
MED22	0.258596
USP36	0.258211
TCOF1	0.2582
TAF2	0.257972
XPO5	0.257848
GAK	0.257716
MCRS1	0.25758
PI4KA	0.257131
KCMF1	0.256591
ACO2	0.256078
SNRPB2	0.25599
POLD2	0.25579
ELP3	0.255426
RBBP5	0.255123
TFDP1	0.255023
SPATA5L1	0.254541
ACTG1	0.254298
YY1	0.254096
ALG2	0.25394
VDAC1	0.253262
RPTOR	0.253231
RBM28	0.253205
RPP21	0.253166
RPAIN	0.252115
SPDYE1	0.252047
MAGOH	0.251764
MRPL34	0.251109
TCERG1	0.251056
ARGLU1	0.250542
LSG1	0.250221
TRAPPC1	0.249887
EXOC3	0.249812
MRPS21	0.249569
BTF3	0.249261
NRBP1	0.249136
ACTR8	0.248664
GTF2F1	0.248629
MYBL2	0.248561
ATP5F1C	0.248474
ZNHIT1	0.248199
SNUPN	0.247796
HGS	0.247268
PABPC1	0.247165
DNM1L	0.246373
DCTN2	0.246143
CDK2	0.245961
MRPS5	0.244638
ELP5	0.244602
NCAPH	0.244337
NELFA	0.244145
IMMT	0.243919
PPIL4	0.243866
ESF1	0.243776
RPL21	0.243707
THAP1	0.243002
USP8	0.242858
WNK1	0.242785
DHX33	0.242751
ACTB	0.242495
RPAP3	0.242283
CENPE	0.24215
MEPCE	0.241965
MRPL37	0.241684
DCTN5	0.241544
DCTN3	0.241324
CCAR1	0.241239
LAMTOR2	0.241023
PLK4	0.240587
TUFM	0.240275
DHX36	0.240141
UBE2L3	0.240123
SKA2	0.239032
MAX	0.238087
SMC6	0.238035
CCNH	0.237778
TTI2	0.237626
CRKL	0.23727
YTHDC1	0.236632
BUB1	0.236244
SCFD1	0.236076
RFC1	0.235751
TIMM13	0.23532
RPF1	0.234637
SEC16A	0.234594
TAF8	0.233908
ANAPC10	0.233213
GINS3	0.233124
FARSA	0.233065
MED21	0.232913
CIAO1	0.232838
PFDN6	0.232785
CDC26	0.232668
NFYC	0.23227
GTF3C2	0.232025
CHMP7	0.231549
NCAPG2	0.231232
GABPA	0.231148
AP2S1	0.230956
URB2	0.230866
SRPRA	0.23069
CRCP	0.230264
EXOSC3	0.230047
ATP6V1F	0.229747
PPP1R15B	0.229261
ATP6V1C1	0.22924
RBBP8	0.229223
MRPL27	0.228756
NOP9	0.228662
MRPL53	0.228569
EXOSC1	0.228133
PRUNE1	0.227743
TIPIN	0.227581
AATF	0.227572
BCAS2	0.227222
RPS19BP1	0.227144
RNMT	0.226968
CTU2	0.226446
METTL16	0.226234
CUL1	0.226157
SEC61B	0.226133
TRMT10C	0.225935
DENR	0.225705
HSPA5	0.225512
SETD1A	0.225345
DNAJC11	0.22517
EXOSC7	0.224829
CCNB1	0.224655
FNTA	0.224604
EAPP	0.224495
WDR92	0.224253
C1orf131	0.224113
GTF3C1	0.223773
PDAP1	0.223727
SMARCA5	0.223622
BPTF	0.223189
NPAT	0.222958
PFN1	0.22287
NOB1	0.22245
PRELID3B	0.222383
DBF4	0.222313
GTF2H4	0.222267
NOM1	0.221604
RIC1	0.221397
MAU2	0.221016
SMG5	0.220721
GTF2F2	0.220473
PGAM1	0.220299
DDX6	0.219798
SKP2	0.219581
RHEB	0.219575
MED17	0.219426
NOP10	0.219348
MRPS35	0.219126
PPP1R2	0.219023
MMS19	0.218457
RAD51C	0.218289
C12orf45	0.218243
DCTN1	0.2181
MRPL55	0.217948
MRPL10	0.217843
UQCRC1	0.217607
CYCS	0.217419
PIK3C3	0.21733
SPCS3	0.217135
CINP	0.217045
SNAPC4	0.216899
TIMM29	0.216878
NPM1	0.216684
EXOSC10	0.216498
MRPS11	0.216374
PTBP1	0.215811
CSNK1A1	0.215309
GMPS	0.214994
NGDN	0.21467
OGDH	0.214603
FUBP1	0.214534
ASH2L	0.214522
POLR3C	0.214421
POMP	0.21397
LCE2C	0.213132
YEATS2	0.21261
PISD	0.212161
KAT5	0.211882
PDPK1	0.211717
NMD3	0.211537
COG1	0.211534
GPX4	0.210583
SRSF10	0.210563
MAF1	0.210311
MRPL4	0.209917
NUFIP1	0.209863
PTPN11	0.209756
ACTR6	0.209465
ABT1	0.209381
EEF2KMT	0.209222
SNAPC5	0.209049
MRPS14	0.208489
UQCRH	0.208235
ANAPC15	0.207756
HYPK	0.207442
BCLAF1	0.207325
LRRC45	0.207038
GTF3C3	0.206988
EIF4B	0.206723
NSMCE3	0.206712
MRPL33	0.206332
MED1	0.206141
FNTB	0.206122
ERCC3	0.205954
ATP6V1D	0.205771
ZNF131	0.205404
CLEC18C	0.205069
UBAP1	0.204871
NDUFB10	0.20413
PPIL1	0.204069
MRPL45	0.203915
SOD2	0.20337
VPS18	0.203335
UBE2D3	0.203278
MIS12	0.203212
NAE1	0.203197
TAF1C	0.202652
CSTF3	0.202527
YARS2	0.202515
VPS13D	0.202503
DOHH	0.202484
MRPL39	0.202442
MLST8	0.202282
SCD	0.20208
NUMA1	0.201947
PYROXD1	0.201858
SUPT4H1	0.201492
ADAR	0.200818
ACIN1	0.200545
CUL3	0.20049
ZNHIT3	0.200321
SPATA5	0.200227
GABPB1	0.200205
TRA2B	0.200162
THOC1	0.199923
SLC25A3	0.19992
UBR5	0.199794
CFLAR	0.199435
TLN1	0.199411
SPAG5	0.199148
CDK12	0.199058
DGCR8	0.197947
HIRA	0.197132
UGT1A6	0.196626
RNF40	0.196405
VARS2	0.196293
NUP62	0.19586
SUGP1	0.195784
SFSWAP	0.195416
TRPM7	0.195213
STX18	0.194915
EIF1AD	0.194744
HJURP	0.194296
PDCD7	0.193872
EMC3	0.193635
TBCA	0.193541
MRPL22	0.193465
ZNHIT6	0.193415
TRAIP	0.192949
CENPM	0.192764
POLR3E	0.1927
PTP4A1	0.192223
USP7	0.192111
CFL1	0.191687
ALG1L	0.191558
CHMP5	0.191464
VHL	0.190279
GTF2H1	0.19013
ARPC4	0.189854
POLRMT	0.189621
TKT	0.189451
UNC50	0.18924
CSTF1	0.188919
RAC1	0.188883
SSB	0.188788
STRAP	0.188464
SRP68	0.188026
PRRC2A	0.188001
NMT1	0.187979
MPHOSPH6	0.187951
ZNRD1	0.18781
GRWD1	0.187692
MRPL40	0.187667
PSMG1	0.187608
SLBP	0.187507
HMGCR	0.187489
ELP1	0.187123
CIT	0.187042
EIF1	0.186969
CAD	0.186255
DNAJC9	0.186127
LIN52	0.186105
PTPA	0.185925
NDUFB7	0.185554
NDUFA11	0.185544
RABL2A	0.185528
CWF19L2	0.185466
ATP5PB	0.185461
TMED2	0.185221
HARS2	0.185104
WDR26	0.185065
C9orf78	0.185033
SREK1IP1	0.184942
HSPA8	0.184691
ZFC3H1	0.184603
MRPL12	0.18421
COX5B	0.184087
IPO9	0.184057
NFYB	0.184015
DDX52	0.183919
SKA3	0.183893
LAMTOR4	0.183243
POP1	0.183165
PPP6C	0.18304
UBIAD1	0.182864
MED18	0.182741
CMTR1	0.181917
POLR1E	0.181713
RAD9A	0.181507
MRPL32	0.181474
YEATS4	0.180928
MRPS24	0.180463
CDIPT	0.180348
SLC35B1	0.180346
ATRIP	0.180116
GTF2A2	0.179488
GEMIN6	0.179441
TAF1A	0.179438
RPL36AL	0.178664
IMPDH2	0.178534
LRPPRC	0.178439
TEX10	0.178104
NDE1	0.178074
COX5A	0.178062
SMARCE1	0.178004
MRPL23	0.17771
ENY2	0.177575
TERF1	0.177544
ZNF593	0.17754
NSMCE1	0.177436
ACLY	0.177307
ISCA2	0.177014
COG3	0.176953
GEMIN4	0.17694
SDHC	0.176816
GLE1	0.17668
NOLC1	0.176679
MRPL14	0.17613
PFDN1	0.17593
CCDC107	0.175759
EDC4	0.175531
NELFE	0.175255
DR1	0.175172
HSP90B1	0.175048
INTS8	0.17471
NXT1	0.174414
PWP1	0.174068
EMC7	0.17363
DCTN4	0.173584
ZRANB2	0.173334
POP4	0.173263
ELOC	0.173163
TMA16	0.172919
ARFRP1	0.172896
NRDE2	0.172774
VPS36	0.172252
MED29	0.172136
BCCIP	0.171883
AHCY	0.17177
NBAS	0.171521
DDX59	0.171385
RTRAF	0.171325
ATP6V1H	0.171236
PFDN5	0.171187
FDPS	0.171019
STIL	0.170584
EIF3J	0.170499
TYMS	0.170484
DIS3	0.170408
NDUFAF8	0.170361
YPEL5	0.170205
TSPYL5	0.170064
TFAM	0.16975
MRPS31	0.169118
NAA35	0.168929
HIGD2A	0.168533
RBMXL1	0.168239
CNOT9	0.168109
C19orf53	0.168084
MRPS34	0.168073
CDK4	0.167969
MRPS10	0.167872
TGS1	0.167812
GOSR2	0.167782
CYC1	0.167506
RAMAC	0.16739
RPE	0.166826
PRAC1	0.166675
HSCB	0.166649
OPA1	0.166585
METTL17	0.166433
TRAPPC4	0.166208
ELP2	0.16615
MRPS9	0.166128
FXN	0.166011
PDRG1	0.165978
EPOP	0.165887
RRP7A	0.165735
PGS1	0.16545
BUD13	0.165447
LCE1A	0.165413
ITGAV	0.165231
ELP4	0.164739
MRPL50	0.164638
MED27	0.164243
MRPS2	0.164123
PRKRA	0.163829
PELO	0.163571
PNKP	0.163509
RHOQ	0.163438
NDUFS5	0.162897
SPCS2	0.162696
NDOR1	0.162534
TPI1	0.16239
VPS72	0.162374
KRAS	0.161802
WAC	0.161791
SUMO2	0.16173
EXOC5	0.161706
GNB1L	0.161664
NDUFS2	0.161649
MBTPS1	0.161499
COX7C	0.161425
MRPS18A	0.160999
TMEM70	0.160908
RGP1	0.160758
NAF1	0.160593
SLC7A6OS	0.16026
NCDN	0.160238
GGTLC2	0.160236
PLA2G10	0.160155
CAND1	0.160139
RAD51D	0.159915
AGAP6	0.15969
MRPS7	0.159326
PSMG3	0.158974
COX17	0.158593
ZBTB17	0.158477
SPRTN	0.158194
ZWINT	0.158164
GTF2H2	0.157913
MRPL24	0.157831
GTF3C5	0.157775
SARNP	0.157661
DLG5	0.157643
TAF12	0.157625
PSMG2	0.157393
ZFR	0.157388
TRAPPC11	0.157155
TADA3	0.157002
BAP1	0.15697
GLRX5	0.156364
VIRMA	0.155671
NACA2	0.155555
SRFBP1	0.155278
INTS10	0.154966
GMNN	0.154761
GTF2H3	0.154444
RAB6A	0.154409
NDUFB9	0.154391
SNIP1	0.1543
TAF7	0.15427
ALG1	0.154062
PPP4R2	0.15379
LEMD2	0.153626
MFN2	0.153446
LCN10	0.153433
UQCRQ	0.153111
NDC1	0.152437
TBP	0.152224
GTF3C4	0.151771
EXOC1	0.151034
TELO2	0.150946
MRPL46	0.150867
DIS3L	0.150756
MED19	0.150112
TTF1	0.150068
NCAPD2	0.149842
ISCA1	0.149651
FAM171A2	0.149556
KIF14	0.148976
SAP130	0.14873
TBCC	0.148641
MRPL43	0.148624
CHCHD1	0.148336
VPS35	0.148319
DLST	0.148307
CFC1	0.148221
DDX19A	0.148149
CTC1	0.147875
LCE1E	0.147863
PDE12	0.147803
MVD	0.1478
UQCRB	0.147679
FEN1	0.147535
ANKRD17	0.14753
MRPS6	0.147522
ARPC2	0.14743
VPS33A	0.147414
PPIAL4G	0.147136
COA7	0.14694
RSRC2	0.146263
ILK	0.145865
FLII	0.145788
PRKAG1	0.145716
NME2	0.145583
NUP107	0.145435
MRPL35	0.145275
TOMM20	0.145219
CCDC115	0.145153
BRCA2	0.145037
TARS2	0.145027
PPP1CA	0.145007
TAF1B	0.144932
SASS6	0.144878
INTS14	0.144822
KDM2A	0.144368
DDX19B	0.144294
ZNF407	0.143997
SUDS3	0.143896
MRPL20	0.143641
MRPL36	0.143604
MNAT1	0.14336
RPAP2	0.143206
FERMT2	0.143162
FARS2	0.142854
NSUN4	0.142844
GEMIN7	0.142841
RTCB	0.142788
ATP5PO	0.142646
TEN1	0.142413
RNF4	0.142335
PPA1	0.142322
ATF4	0.142319
TADA2A	0.142185
LCE1C	0.141911
SNAP23	0.141827
PCF11	0.141603
EIF4A2	0.141527
OSBP	0.141349
FAM32A	0.141305
XRN1	0.141119
TSEN54	0.140758
DPF2	0.140642
CELSR2	0.140296
MCM10	0.14014
CRLS1	0.14005
BIRC6	0.139982
UBQLN4	0.139518
SOWAHC	0.139501
THAP11	0.139399
USP10	0.139287
SRF	0.139194
FDXR	0.138997
ZCRB1	0.138864
ACTR3	0.138843
PSAT1	0.138594
PTMS	0.138514
KIF20A	0.138509
NIPBL	0.138274
SKA1	0.138199
ELOF1	0.138123
COG4	0.13802
SDHD	0.13781
PPAT	0.137241
GFM1	0.137233
VPS51	0.137183
ALG10B	0.13711
MOB4	0.136877
DDN	0.136833
C1QBP	0.136727
AQP7	0.136689
DROSHA	0.136664
C7orf26	0.136527
FNBP4	0.136499
VPS4A	0.136167
TTF2	0.136063
ATP5PD	0.13604
ATP5ME	0.135785
COX6C	0.135412
ICE2	0.135387
NDUFA5	0.135229
E4F1	0.135174
MRPL15	0.135064
ITGB5	0.135056
PAICS	0.13504
POTEM	0.135025
USP37	0.135023
MED31	0.134969
COQ2	0.134724
TMEM199	0.13466
PRDM10	0.134565
CD8B	0.134489
HUS1	0.134385
CTPS1	0.134347
VPS16	0.134153
LSM11	0.134034
THOC6	0.133943
COA5	0.133897
TP53RK	0.13375
DCLRE1B	0.133645
VPS41	0.133486
MRPL54	0.133372
EARS2	0.13328
AMD1	0.133251
EMC4	0.133216
CUL2	0.132774
CHI3L2	0.132745
ATP5MG	0.132375
MRGBP	0.132343
ARPC3	0.13218
DDX11	0.132179
SRSF6	0.132166
PNISR	0.131824
URM1	0.131784
PDCD6IP	0.131777
KMT5A	0.131741
COASY	0.131633
BARD1	0.131195
NUDCD3	0.131127
MRPS23	0.130613
MRPS15	0.130535
NDUFV1	0.130152
AURKAIP1	0.1298
PANK3	0.129633
NDUFS7	0.129555
ANLN	0.129274
AARS2	0.129144
COX11	0.129103
DPH3	0.128821
CNN2	0.128809
NUP50	0.128122
RTTN	0.128107
SRP14	0.128098
ATL2	0.128016
MST1	0.127927
CHMP4B	0.12792
PARN	0.127882
UBE2S	0.127868
BDP1	0.127854
PI4KB	0.127562
USE1	0.127465
MZF1	0.127385
LIG1	0.127376
CTDNEP1	0.127365
VPS52	0.127348
ATP23	0.127151
PIK3R4	0.12702
METTL14	0.126783
ZNF492	0.126678
TOMM70	0.126673
RPRD1B	0.126306
FAM136A	0.126169
ARF4	0.126032
ZNF574	0.125973
TRMT5	0.125884
NDUFS8	0.125831
PFAS	0.12578
PPRC1	0.1257
MRPL58	0.125639
SMARCA4	0.125639
CCNL1	0.125572
THRAP3	0.125509
UFM1	0.125474
LRRC37B	0.125142
RNF168	0.125082
POTEI	0.125005
BRAT1	0.124833
MRPL52	0.124824
UBA5	0.124781
KAT7	0.124674
MRPS18B	0.124653
UBE2H	0.124273
WDR24	0.124226
MRPL16	0.123684
NSMCE2	0.12359
MARS2	0.123569
SETD2	0.123554
POP7	0.123545
ZBTB12	0.123159
LIAS	0.123133
WDR25	0.12307
SUGT1	0.122742
CYFIP1	0.122651
RELA	0.122442
MRPL47	0.122427
OSTC	0.122362
IFITM3	0.12198
LENG8	0.121826
MRPS28	0.121731
PPIA	0.121728
THG1L	0.12153
PCYT1A	0.121386
NDUFA10	0.120876
ATP5PF	0.12068
NUP153	0.12049
PTK2	0.120445
SNRPA	0.120444
MRPL18	0.120218
EEF1B2	0.1202
SMR3B	0.119876
ZNF730	0.119541
SPRYD4	0.119432
MAD2L1BP	0.119087
TNPO1	0.119082
STXBP3	0.119072
BRCA1	0.118889
LILRA6	0.118734
GTF3C6	0.118644
FBXW11	0.11853
CAP1	0.118392
NKAPD1	0.118344
IDH3A	0.118269
JMJD6	0.118249
CHORDC1	0.117801
MYO18A	0.117793
LARS2	0.117747
TRIP13	0.117513
DHFR	0.117459
KDM8	0.117448
VRK1	0.11738
TXNL4B	0.116727
MRPL9	0.116681
SPATA31A6	0.116626
CXXC1	0.116576
TMED10	0.116184
YIPF5	0.116046
ZNF335	0.11587
COG2	0.115801
NDUFB5	0.115504
TMEM167A	0.115354
COG6	0.11533
C18orf21	0.115156
SPATS1	0.115
STRIP1	0.114396
CACNB3	0.114364
GRSF1	0.114292
XRCC3	0.114288
CTU1	0.114231
BCS1L	0.114067
NDUFAF1	0.113998
BORA	0.113862
WWTR1	0.1138
MCMBP	0.113663
CD3EAP	0.113615
UBA6	0.113527
ANAPC13	0.113414
PTPMT1	0.112954
TMA7	0.11286
DPM2	0.112816
CDC25B	0.112795
CCDC137	0.112757
PPP2R3C	0.112575
TAF6L	0.112464
METTL3	0.112387
TSEN2	0.112255
COX6A1	0.111993
ZNF559	0.11192
EMC1	0.111844
LMNA	0.111744
UBE2C	0.11173
HMGA1	0.111584
TIPARP	0.111475
CIAO2A	0.11145
MZB1	0.111196
HSF1	0.111108
MED10	0.11095
CARS2	0.110859
NDUFA8	0.110778
RBM4	0.110778
LCE3A	0.110691
TRIM37	0.110688
SCGB2A1	0.110476
BCAR1	0.110449
MT1H	0.110344
NAA20	0.110328
IST1	0.110311
UQCR11	0.110267
KATNB1	0.110225
CCDC93	0.110187
CHTF18	0.110179
WDR48	0.110129
KLC2	0.109985
EPC2	0.109795
WTAP	0.109536
DICER1	0.109465
WAPL	0.10945
MRPS27	0.10937
SLIRP	0.109025
RBM15	0.108806
VTI1B	0.108455
XRRA1	0.108386
HNRNPA2B1	0.108374
RNF8	0.108316
ASPM	0.108313
NR2C2AP	0.108129
TAMM41	0.108003
UBE4B	0.107881
WDR73	0.107842
DNLZ	0.107614
CASTOR3	0.107489
MRPL13	0.107466
GTF2A1	0.107463
DYNLL1	0.107334
SLC4A7	0.107223
MRPL51	0.107081
GCN1	0.107063
TBC1D28	0.106961
PAQR6	0.106911
LUC7L2	0.106847
PYURF	0.106561
PRAMEF18	0.106558
FECH	0.106482
DEPDC1	0.106441
MAEA	0.10641
CRCT1	0.106281
RPL7L1	0.106116
NELFCD	0.105916
TMEM41B	0.105851
TCF7	0.105775
PIK3CA	0.105692
COX6B1	0.105605
NUPR2	0.10548
NDUFA9	0.105373
NDUFS3	0.105063
MTPAP	0.105037
CEP295	0.104916
GSDMA	0.104872
MPRIP	0.104846
ZNF143	0.104787
MUCL1	0.10478
CDK6	0.104745
HNRNPUL2	0.104744
COG7	0.104718
MRPL11	0.104636
NDUFS1	0.104614
SPTLC1	0.104584
MSL1	0.104548
MRPL17	0.10454
SFTA2	0.104459
C16orf72	0.104036
WASHC3	0.10396
MYH9	0.10393
GDF1	0.103753
SURF6	0.103641
RMI1	0.103601
MATR3	0.103437
DPPA2	0.103392
FOXM1	0.103287
CHTOP	0.103271
ZC3H3	0.103247
SERBP1	0.103224
YJEFN3	0.10303
ING3	0.102999
NCKAP1	0.102969
KDM1A	0.102879
CLCC1	0.102844
RNF151	0.102797
ALDOC	0.102327
KIF15	0.102172
TIMM9	0.102117
AHCYL1	0.102101
RAB7A	0.101932
TFAP4	0.101791
KRT86	0.101652
DAP3	0.101588
KIAA0100	0.101522
PRR13	0.101492
SLC30A9	0.101474
C1orf54	0.101404
VPS37A	0.101294
BET1	0.101206
HEATR3	0.101135
KRT8	0.10097
MT1E	0.100957
SLC9B1	0.100888
NDUFB4	0.100768
IFNL2	0.100749
YME1L1	0.100711
DENND4B	0.100703
HECTD1	0.10063
CENPL	0.100376
KLF16	0.100361
SLC39A10	0.10035
CD151	0.100307
ORC4	0.100276
SDHAF2	0.100211
RFWD3	0.099976
ANKRD11	0.0998206
NFRKB	0.0996815
HJV	0.0995867
SMURF2	0.0995002
RPUSD4	0.0994478
ARID2	0.0992493
GOT2	0.0992386
UBE2Z	0.0991405
KIF22	0.0990282
DIABLO	0.0989042
NBPF3	0.0988781
CORO6	0.0988577
KCTD10	0.0986885
EHMT2	0.0986824
SPRR2G	0.0984276
HMGB1	0.0982891
MSANTD3	0.0981572
CEPT1	0.0980742
SEC63	0.0980146
CYP4F2	0.0978752
PIFO	0.0978645
PFDN4	0.0978513
REV3L	0.0978138
ZC3H8	0.0977841
NPB	0.0977037
ELAVL1	0.0976656
UBAP2L	0.0975104
MRPS16	0.0974264
NPEPPS	0.0974056
SINHCAF	0.0973159
CEP131	0.0973079
MRPL3	0.0972939
PTMA	0.0972028
ENO1	0.0971812
RTEL1	0.0971379
RAB10	0.096798
RNF123	0.0967878
SLC3A2	0.0966533
NDUFA6	0.0965378
CTDSP2	0.0965018
NDUFC2	0.0963776
COQ5	0.0961566
NCOA4	0.0961434
MRPS25	0.0958797
FOSL1	0.0957262
SLC35E2A	0.0956455
MAFF	0.0955915
CHTF8	0.0955876
DERL2	0.0955011
HSP90AB1	0.095428
SNF8	0.0953733
DNAJA1	0.0953082
DHX30	0.0953068
MRPL19	0.0952834
NDUFB3	0.0951681
VPS54	0.0947317
PHF12	0.0946584
PEF1	0.0944013
DPM3	0.0943635
UFC1	0.09434
MRPL49	0.094246
TLK2	0.0941376
TRAF4	0.093724
CCDC43	0.0936658
JAZF1	0.0933143
MANF	0.0932949
CEP97	0.0932815
CLASRP	0.0931616
DDX1	0.093135
THUMPD1	0.0931269
TEFM	0.0930988
FAF2	0.0930283
NDUFA2	0.0926166
HIKESHI	0.0926029
ADRM1	0.0924649
SCYL1	0.0923544
ZFP36L1	0.0922419
INS	0.0921989
ZZZ3	0.0921538
HES7	0.0920895
TAF3	0.0920592
NFE2L2	0.0918974
NDUFAF3	0.091815
TIMM22	0.0918134
GGNBP2	0.0917786
FAM162A	0.0917459
CNIH4	0.0915694
SDHB	0.0915418
CSDE1	0.0913922
CEP55	0.0913869
RIPK3	0.0913496
BRD8	0.0911917
DDX17	0.091189
LYSMD1	0.090996
TEKT2	0.090979
UQCRFS1	0.0909767
KIAA1143	0.0909443
HIPK1	0.0909329
CDK5RAP2	0.0904437
PRPF39	0.090381
ZNF705D	0.0902562
MED24	0.0900944
SLC25A38	0.0900621
SAMD4B	0.0900618
WWP2	0.0899499
SMG8	0.0898484
ZW10	0.0894535
PXN	0.0893484
KCNA10	0.0893376
INTS13	0.0892952
INTS12	0.0892125
RASA4	0.0888553
GART	0.0886391
DNAJC19	0.0886324
NHLRC2	0.0884959
ANG	0.0884809
ZNF318	0.0884572
ORC5	0.0884189
PALB2	0.0883452
METTL1	0.087884
C1QTNF4	0.0878675
FAAP20	0.0878521
TAF13	0.087842
GPI	0.0874373
FAM229A	0.0873291
RAC3	0.0872657
PTGER3	0.0871142
ATP5MC1	0.0870445
CARM1	0.0870119
CENPO	0.0869768
VPS45	0.0868745
BRD2	0.0867038
TFB2M	0.0866698
CDC25A	0.086617
NAA30	0.0865684
TSFM	0.0864619
LIMS1	0.0863501
RPRD2	0.0862358
SETDB1	0.0860896
POLG	0.0860788
RPL22	0.0860783
IQCF5	0.0860403
MRPL48	0.0859521
RANBP1	0.0859055
CS	0.0858774
DPY30	0.0856882
SEC62	0.0856876
PRCC	0.0854799
MYL12A	0.0854605
PLEKHM1	0.0854191
[truncated: 14,648 more rows]

## Sheet: fitness.melanoma
Supplementary Table 6. Values of fitness effects in melanoma
Gene	Fitness effect
RAN	0.960494
PSMA3	0.937931
VCP	0.93274
SNRPD1	0.875866
RPL5	0.861456
PSMB6	0.837024
RRM1	0.83121
SNRNP200	0.830573
RPL7	0.829419
COPB1	0.812998
PRPF19	0.805337
HSPE1	0.802889
RPS15A	0.801917
KIF11	0.800344
PSMB3	0.792402
PSMB5	0.791422
EIF3A	0.789605
PSMC3	0.787816
SNRPF	0.78405
EIF3B	0.7824
RPS11	0.782012
RPS16	0.78057
PSMA6	0.776844
WDR43	0.77645
SF3B3	0.776133
SNRPE	0.775364
RPS9	0.770747
CKAP5	0.761532
SMU1	0.761503
POLR2E	0.761443
RPL27	0.75927
SPC24	0.754655
RUVBL2	0.752
RPL14	0.750872
CCT3	0.749434
ABCE1	0.748334
SFPQ	0.745615
PSMD7	0.745404
COPA	0.744078
COPB2	0.743839
KPNB1	0.74212
RPL23	0.739911
SNRPB	0.73504
RPL31	0.733318
CCT4	0.731403
ATP6V0C	0.730281
RPS8	0.728762
XAB2	0.727373
TRMT112	0.726145
RPL4	0.725693
NUTF2	0.724626
RPS27A	0.722188
CSE1L	0.719799
NUP93	0.717672
RPA1	0.717523
PRPF31	0.717392
PSMC6	0.717333
RPS13	0.716509
RPL13	0.715805
CIAO3	0.71576
SUPT5H	0.710183
RPL18A	0.708941
SF3B2	0.707717
POLR2I	0.705683
UBL5	0.705393
PSMA1	0.702602
RPS3	0.702511
EIF3G	0.701807
PSMB2	0.701289
EEF2	0.700964
RPL18	0.699732
RPS14	0.698095
SRSF3	0.696928
EIF4A3	0.695184
PSMD1	0.694643
HNRNPK	0.694462
PUF60	0.694261
RPS29	0.694236
RPL7A	0.690118
SF3B1	0.688675
PSMA4	0.688421
PLK1	0.688343
PSMD11	0.68823
SNRPG	0.684841
RUVBL1	0.682999
SNU13	0.681513
RPL37A	0.679846
PSMC5	0.679764
U2AF1	0.678806
RPL10A	0.675512
SUPT6H	0.675007
HSPA9	0.674578
RPS6	0.673917
RPL11	0.673882
FAU	0.673702
RPL19	0.673313
FBL	0.673109
ARCN1	0.668865
NACA	0.667881
PRPF8	0.667493
SRP54	0.666975
RPL17	0.666802
RPL36	0.661403
PSMA2	0.661088
WDR75	0.658773
LTO1	0.657488
SNRPD2	0.657007
EFTUD2	0.655459
RPL15	0.653392
POLR2L	0.653216
RPLP2	0.651839
RPS28	0.650051
CCT7	0.648657
NUP133	0.647219
RPS18	0.646137
RPL32	0.646111
RPS19	0.645849
MAD2L1	0.645595
EIF3D	0.643939
RPL35	0.643683
PSMB4	0.641348
RPL12	0.640269
DDX18	0.63762
DDB1	0.637277
RPS15	0.637103
PSMC2	0.6368
RPL8	0.63482
TUBGCP2	0.634638
SMC2	0.634197
EIF2S1	0.634035
UBA52	0.631962
RACK1	0.631391
RPS7	0.629952
RBM17	0.629616
NIP7	0.629568
NEDD8	0.628737
RPL6	0.628362
EIF2B3	0.627714
RPL24	0.626202
SRSF1	0.625921
LSM3	0.624594
SEC61A1	0.623985
SMC4	0.623698
RPL34	0.622715
NEDD1	0.621952
ZNHIT2	0.621007
CDC23	0.620001
RPL3	0.619881
RPL23A	0.619472
RBM22	0.619198
SF3A2	0.617427
COPS5	0.616953
PSMD2	0.615381
PDCD11	0.614225
ZPR1	0.613712
MMS22L	0.613
WEE1	0.612241
EIF3I	0.611899
EIF2S2	0.61161
WDR74	0.611608
YJU2	0.611501
SRSF2	0.611375
CDC5L	0.610148
PHF5A	0.608641
INTS11	0.608184
RPL27A	0.607346
RPLP0	0.607335
RPA2	0.606173
GINS2	0.605908
HEATR1	0.605192
SF3B5	0.604905
USP39	0.603701
PSMG4	0.602793
CDK1	0.601653
CFAP298	0.601187
RPS5	0.601021
POLR2B	0.600487
UTP20	0.600312
COPS4	0.59975
PPP2R1A	0.599535
EIF4A1	0.598063
IK	0.597601
POLR2D	0.597505
SF3B4	0.59716
SF3A1	0.596654
DHX8	0.596351
MAK16	0.595677
UTP4	0.595203
BIRC5	0.59456
ZMAT2	0.594307
PSMD12	0.594103
GSPT1	0.593065
CCT8	0.591766
RPS24	0.591384
LSM4	0.59103
TCP1	0.589666
SART3	0.588669
U2AF2	0.585109
UBE2I	0.585026
RPA3	0.584421
CLTC	0.584251
PSMD14	0.583816
PSMA7	0.582754
PSMC1	0.582725
RPL37	0.582006
RBX1	0.581602
TSR1	0.581506
XPO1	0.581144
DDX47	0.580181
TANGO6	0.579545
SSRP1	0.579472
SEC13	0.579315
BUB3	0.578939
POLR2F	0.578818
ACTL6A	0.578744
INTS9	0.578129
NIFK	0.577823
HNRNPU	0.576314
PHB2	0.574038
XRCC6	0.57383
SPC25	0.571949
SNRPD3	0.570819
SRSF7	0.569329
NOC4L	0.567979
CCNK	0.567656
MED28	0.567631
NXF1	0.566313
PAFAH1B1	0.565913
PCNA	0.565709
NUP205	0.565656
TXNL4A	0.564963
MED11	0.563563
MCM2	0.563312
MTREX	0.561207
PSMD6	0.560741
UTP15	0.560251
ETF1	0.559621
COPS6	0.558694
SNRNP70	0.558006
NAPA	0.557788
POLR1B	0.556952
POLE	0.554093
NSF	0.553528
PABPN1	0.553265
CHAF1B	0.552566
TFIP11	0.552167
TUBA1B	0.551873
ISCU	0.550956
MDN1	0.550707
INTS4	0.550395
PRPF38A	0.549384
PSMC4	0.549355
KRR1	0.546911
AQR	0.544162
NUP85	0.54393
EIF6	0.543701
EIF3F	0.543599
PHB	0.543597
PSMD3	0.543564
POLR2C	0.543374
SNRNP25	0.542779
MCM7	0.542448
DYNC1I2	0.542011
RPSA	0.541808
RPL38	0.541724
COPZ1	0.541365
RPS21	0.540418
RPS12	0.539383
TOMM40	0.539179
RBM25	0.538698
CCT2	0.537393
GPN3	0.537204
NCBP1	0.536916
CCT6A	0.536588
SRBD1	0.535925
USP5	0.535724
AURKB	0.534922
DHDDS	0.534788
ALYREF	0.533962
GRPEL1	0.533695
HAUS5	0.532886
NFS1	0.532225
TOP2A	0.531808
CPSF3	0.530569
HNRNPC	0.529709
DDX54	0.529611
RNPS1	0.529417
NUP88	0.528656
SNRPA1	0.527498
DYNLRB1	0.526936
AFG3L2	0.526741
BUD31	0.526717
RPS20	0.5265
CHMP2A	0.525726
MRTO4	0.525714
RPLP1	0.525042
ANAPC1	0.524168
LSM2	0.524068
YRDC	0.523362
CDC45	0.523247
NUF2	0.523195
BANF1	0.522344
EEF1A1	0.522007
PCBP1	0.521801
PSMB1	0.521679
VPS25	0.521408
MED30	0.520932
CHEK1	0.5193
HSPD1	0.519208
ZNF207	0.519197
DDX21	0.519182
VPS28	0.519002
TIMELESS	0.518744
WDR12	0.518158
PPWD1	0.51752
SUPT16H	0.516575
DHX15	0.516364
TONSL	0.515906
BUB1B	0.515783
ERH	0.515622
SYMPK	0.51556
SEM1	0.514011
TUBB	0.513015
SF1	0.512678
URB1	0.511258
CIAO2B	0.510571
LSM7	0.510124
CWC22	0.509642
DYNC1H1	0.509578
DDX10	0.508875
KIF23	0.508747
SMG1	0.507898
CDC27	0.506062
ATP6V1G1	0.506053
SNW1	0.506003
NLE1	0.506
PMPCB	0.505484
ESPL1	0.50478
TSG101	0.50377
SYS1	0.503585
CDC16	0.50345
PRIM1	0.502935
WDR82	0.501555
XRCC5	0.501375
DDX56	0.500224
NUP160	0.499159
HAUS1	0.498973
ATP6V1A	0.497113
RNGTT	0.496985
NELFB	0.495929
TTC1	0.493662
CHD4	0.493
NOP2	0.492975
DHPS	0.492696
LSM5	0.49221
RCC1	0.491835
DNTTIP2	0.491741
POLD1	0.491299
RTF1	0.490304
DDX49	0.488971
NOL6	0.488323
CHAF1A	0.488281
CTCF	0.488082
NOL10	0.48764
PFDN2	0.487227
ATP6V1B2	0.486138
EIF3E	0.485297
PRMT1	0.484871
GTPBP4	0.483894
WDR70	0.483385
TRRAP	0.483336
EIF2B4	0.482391
PRPF18	0.480953
PSMA5	0.48091
PSMB7	0.480893
RPL26	0.480887
SF3A3	0.480444
COPS2	0.480351
DNM2	0.478922
PRELID1	0.478883
ELOB	0.478604
PRC1	0.478345
ANAPC4	0.478154
PSMD13	0.477925
TBL3	0.47792
CEP192	0.477725
CDC7	0.47635
WBP11	0.475859
LONP1	0.475548
UBB	0.47516
RAD51	0.474966
DDX41	0.474538
GEMIN5	0.473517
HNRNPL	0.473285
CPSF1	0.472969
RAE1	0.47168
RBM39	0.471338
NCBP2	0.470466
EIF4E	0.470166
TIMM10	0.469396
DHX37	0.468329
RPL13A	0.467817
DONSON	0.467619
SOD1	0.467046
MFAP1	0.466934
PRPF6	0.465645
RFC5	0.4655
CACTIN	0.465138
NSA2	0.46503
RSL24D1	0.465004
U2SURP	0.464878
RBM8A	0.464431
TRAPPC8	0.46434
EIF2B2	0.464256
MASTL	0.46315
ZNF830	0.462889
MYC	0.462759
ANAPC5	0.462531
NUDT21	0.462524
GGPS1	0.461859
PAM16	0.461508
RRS1	0.461231
RPL35A	0.46069
GPS1	0.460382
POLE2	0.459974
RPS23	0.459523
TTC27	0.459314
FTSJ3	0.458553
NCL	0.457905
ATP2A2	0.457509
MVK	0.457211
GMPPB	0.456238
PCID2	0.456165
BOP1	0.453936
RPS25	0.45387
POLR2G	0.452385
INCENP	0.452284
RPL9	0.451799
CDC40	0.45169
PSMD4	0.451618
GINS1	0.45133
KAT8	0.449874
MIS18A	0.447799
IPO7	0.446715
ATP6V1E1	0.445982
UBC	0.445552
DTL	0.444989
MPHOSPH10	0.444513
SMC3	0.44377
SON	0.441126
PRPF3	0.440327
RPAP1	0.439826
NAA50	0.439455
RACGAP1	0.439428
MED8	0.439345
HAUS3	0.43926
NUP214	0.439186
INTS7	0.439102
SART1	0.43907
LUC7L3	0.43876
CTDP1	0.43851
EBNA1BP2	0.437504
DDX23	0.437247
EIF3M	0.43717
PLRG1	0.436478
PNO1	0.435721
RPF2	0.435244
WDR5	0.435242
BRD4	0.434793
NSL1	0.434243
AP2M1	0.433854
ALDOA	0.433394
NOP58	0.432058
TFRC	0.432043
NAT10	0.430923
NOL8	0.430529
PRPF4	0.430079
HAUS4	0.429378
SKP1	0.429086
MCM6	0.428985
DBR1	0.428686
RRP12	0.427256
ECD	0.427093
MCM3AP	0.424937
PNN	0.42484
SLU7	0.424656
CPSF4	0.424472
CCND1	0.424463
SNRNP27	0.424203
TUBGCP3	0.423843
SRRT	0.422796
MCM5	0.422459
RPL30	0.421506
NEPRO	0.421389
NDUFAB1	0.421167
EIF2B5	0.421039
RPP30	0.419991
PELP1	0.419327
CENPW	0.419053
COPS3	0.418824
RPS2	0.418131
UBA2	0.41786
SPOUT1	0.416655
NUS1	0.416562
ILF3	0.416393
HNRNPM	0.415701
NPIPA5	0.415535
CLNS1A	0.414939
EP400	0.414864
RSL1D1	0.413512
SAP18	0.413262
ATP6V0D1	0.413157
TPR	0.412938
WDR3	0.412869
FBXO5	0.412835
EIF5B	0.412734
UTP18	0.412729
COPS8	0.41271
CCT5	0.412218
THOC3	0.4111
LSM6	0.410834
RPS10	0.410694
WDR46	0.410642
NCAPG	0.410568
WDR33	0.410034
NDC80	0.409972
RPP40	0.409846
NOP14	0.40943
COPG1	0.40908
DHX9	0.408582
PAF1	0.407568
PAK1IP1	0.407564
GAPDH	0.406774
GAR1	0.406529
SNRPC	0.406441
DNAJA3	0.406116
ISY1	0.405734
PHAX	0.40563
TPX2	0.405585
INTS5	0.405559
CHCHD4	0.405555
UTP6	0.405455
SS18L2	0.405386
TOPBP1	0.403125
OSGEP	0.402795
CNOT3	0.402464
PMF1	0.401649
PES1	0.401391
ESS2	0.401203
POP5	0.400978
SOX10	0.400357
TIMM44	0.400202
SMNDC1	0.399979
TRNT1	0.399941
POLR2K	0.399604
UBR4	0.399274
HAUS6	0.398518
FIP1L1	0.398362
GNL3	0.396953
GTF2B	0.396881
TXN	0.396769
CDC20	0.396757
SGO1	0.396668
RTF2	0.396388
AKIRIN2	0.396362
LYRM4	0.395869
ZC3H18	0.395509
PPP4C	0.395154
RAD21	0.394499
CRNKL1	0.392765
FCF1	0.392382
NOL7	0.392102
DDX27	0.392067
INTS1	0.392016
ARIH1	0.391825
OIP5	0.391277
ACTR10	0.390928
TUBGCP5	0.390705
GINS4	0.390636
TINF2	0.390246
CDK9	0.389805
GNL2	0.389725
MTOR	0.389493
RRP9	0.389166
CCNA2	0.388966
ZBTB8OS	0.388793
POLR2H	0.388524
CENPC	0.388278
BMS1	0.388079
RANGAP1	0.388073
CLP1	0.386911
DUT	0.386065
CENPT	0.385923
ANKLE2	0.385674
TRAPPC3	0.385404
RBM42	0.384813
WDR36	0.38476
RCL1	0.384535
ISG20L2	0.38435
NOP16	0.383962
RNPC3	0.383795
RFC4	0.383517
PRPF38B	0.382208
RRN3	0.382035
SEH1L	0.381345
LTV1	0.380643
BUD23	0.38063
CDC123	0.380176
AK6	0.379446
RBM19	0.378368
NCAPH2	0.3781
SAE1	0.377848
CDK7	0.377608
PPP1R7	0.375836
MED6	0.375657
SNAPC2	0.374778
GPN2	0.374532
WDR18	0.374479
ROMO1	0.373762
TMEM258	0.373233
NVL	0.373218
URI1	0.37277
DAD1	0.372725
CEBPZ	0.372214
NAA15	0.371964
PCBP2	0.371628
CDT1	0.371124
ATR	0.37108
NOC2L	0.370548
TUBGCP4	0.370318
PRPF40A	0.370072
RFC2	0.369155
EEF1G	0.36819
CLSPN	0.36803
EIF3H	0.367581
PGD	0.366979
NHP2	0.366874
KNL1	0.366828
TAF10	0.366583
AHCTF1	0.366237
TBCE	0.366033
LRR1	0.365877
IMP4	0.365296
ATP6V0B	0.364986
RRP1	0.364966
ALG14	0.364461
NOL11	0.364407
CSNK2B	0.362451
CAPZB	0.362381
INTS2	0.362188
RBM14	0.362133
TRIAP1	0.361821
POLR1A	0.361431
RFC3	0.361328
DMAP1	0.360791
CNOT1	0.360629
RPN2	0.360444
USPL1	0.359642
GBF1	0.358857
EXOSC6	0.358857
IPO11	0.358263
EIF5A	0.358247
KANSL3	0.358075
UBTF	0.35781
TWISTNB	0.357582
DDX46	0.357542
TRAPPC5	0.356641
ILF2	0.356075
DTYMK	0.355042
EXOSC5	0.355039
CDC73	0.354748
PPP2CA	0.353652
PPP6C	0.353269
EIF4G1	0.353102
MED20	0.352816
TTK	0.352813
KIF18A	0.351704
EIF5	0.351013
BRAF	0.350897
HINFP	0.350442
GFER	0.35025
TAF5	0.349417
CDC42	0.349363
EXOSC9	0.348677
RABGGTA	0.347246
SNAPC3	0.346695
HAUS2	0.346506
TIMM23	0.34571
CTNNBL1	0.344686
EIF2B1	0.344471
SBDS	0.344443
CPSF2	0.344325
RANBP2	0.344253
MCM4	0.344202
METAP2	0.343503
POLR1C	0.343272
NCAPD3	0.343049
RPP38	0.343015
SSU72	0.342547
DPAGT1	0.342131
PPIL2	0.342081
CENPE	0.341269
BRIX1	0.340918
UTP25	0.340847
WDHD1	0.340612
CPSF6	0.340284
SAP30BP	0.340005
PTPN23	0.339971
DHX38	0.339895
DDX51	0.339894
SUPV3L1	0.339759
TUBG1	0.339397
AAMP	0.338981
MED4	0.338953
TOP1	0.338633
DDX24	0.338574
TTI1	0.338426
NUP155	0.338412
CHERP	0.338399
CENPK	0.337421
INO80	0.337134
CMPK1	0.336543
IMP3	0.336253
NOP53	0.336173
RPL28	0.335884
SNAPC1	0.335766
UTP23	0.335346
DIMT1	0.334231
COPE	0.33419
SIN3A	0.334149
MAT2A	0.333759
DDX55	0.333323
ELL	0.332643
NOL12	0.332558
CTR9	0.332246
WDR77	0.332031
SACM1L	0.331912
UTP11	0.331243
SENP6	0.330761
NUP98	0.329936
KANSL1	0.329846
CCDC86	0.329517
TUT1	0.328914
PDCD2	0.328162
FARSB	0.32785
PNPT1	0.327621
CDC37	0.32739
EFL1	0.327344
PMPCA	0.326673
SBNO1	0.326406
YY1	0.326289
ATP5F1B	0.326197
ACTR1A	0.325787
HYOU1	0.325688
IARS2	0.325685
SRCAP	0.325569
GPN1	0.325451
RIOK2	0.325354
SAMM50	0.325349
NUBP1	0.325134
UFD1	0.324747
SLC39A7	0.324253
HMGCS1	0.324138
POLA2	0.322802
EXOSC8	0.322796
ORC1	0.321603
ABCF1	0.321582
PRMT5	0.321231
CHMP6	0.321104
RRP15	0.320937
NOL9	0.320767
YAE1	0.320143
SRP72	0.318872
NUP43	0.318436
TUBGCP6	0.317898
NRBP1	0.316953
KANSL2	0.316829
EIF4G2	0.316711
FERMT2	0.316653
OLFML3	0.315588
ATP5MF	0.315261
PPAN	0.3149
RABGGTB	0.314288
HAUS8	0.313799
UPF2	0.313678
NOC3L	0.313574
BANP	0.313312
ATP1A1	0.312994
ELP5	0.312477
NUBP2	0.311891
SNRNP35	0.311598
ARL2	0.311484
TBCD	0.310884
SDAD1	0.309205
ACLY	0.309174
DHX16	0.308645
KTI12	0.308119
DDOST	0.308087
SPDL1	0.307622
PPIE	0.307386
ELP6	0.306134
MYBBP1A	0.306076
TAF6	0.305384
MCRS1	0.304927
MED26	0.304546
RINT1	0.304114
C1orf109	0.303279
RAD17	0.303201
VDAC1	0.302884
YBX1	0.302019
FAM86B1	0.301748
POLR3K	0.301703
ATP5F1D	0.301398
BTF3	0.300844
MED1	0.300668
ANAPC2	0.300508
WDR61	0.300312
PPP1R12A	0.300233
ARMC7	0.300069
SRP9	0.300047
PPP1CB	0.29998
AP2S1	0.299297
DDX39B	0.297492
SRSF11	0.296541
ZCCHC9	0.296465
USP7	0.296386
MTBP	0.296296
SOD2	0.296236
RFT1	0.295562
TBCB	0.295515
NPLOC4	0.295302
THOC5	0.295217
NELFA	0.295167
SMC6	0.294907
UPF1	0.294704
GTF2E2	0.294594
ERCC2	0.294222
DDX42	0.294016
POLD3	0.293893
TARDBP	0.292754
KIN	0.291922
XRN2	0.291235
ORC6	0.290613
RBBP4	0.290537
LETM1	0.290381
UBE2M	0.289951
MED22	0.289789
MRPL41	0.289634
CSNK1A1	0.289464
MED7	0.289253
BYSL	0.289124
PWP2	0.288849
NUDC	0.288233
SMC5	0.28817
PRPF4B	0.287867
ACTR2	0.287789
PAXBP1	0.287272
ELP3	0.287181
SRPRA	0.286893
RBBP5	0.286271
PKM	0.285859
DDX20	0.285822
PPP1R10	0.285017
EXOSC1	0.284896
NUP54	0.284667
TUFM	0.284493
EXOSC2	0.284336
FDX2	0.284148
RAC1	0.284039
RBBP6	0.283917
ACTR8	0.28378
PSMD8	0.283498
INTS3	0.283478
TACC3	0.283342
USP17L5	0.283267
TLN1	0.283035
MRPL21	0.283012
RBBP8	0.282877
CRKL	0.282103
CHMP3	0.281744
ECT2	0.281575
BPTF	0.281514
DNMT1	0.28145
PREB	0.281403
BCCIP	0.28071
MCM3	0.280706
RPAP3	0.280659
EXOSC4	0.28048
SEC61G	0.280142
ZMAT5	0.279749
TOMM22	0.279646
AURKA	0.279424
BRF1	0.279335
MZT1	0.27905
LCE2A	0.278692
TCOF1	0.277856
PKMYT1	0.277845
TNPO3	0.276189
GUK1	0.275981
CCDC59	0.27592
NOB1	0.275368
POLR3A	0.274833
CDCA5	0.274511
CDCA8	0.273647
TAF8	0.273201
UQCRC2	0.273187
SPATA5L1	0.273174
C12orf45	0.27279
DCTN2	0.272369
NCAPH	0.272056
SCAP	0.271922
TAF2	0.271554
RIOK1	0.271377
PTPA	0.270418
MDM2	0.27013
PPP1R8	0.270055
SMARCB1	0.269848
ICE1	0.269043
STX5	0.268776
DCTN6	0.268134
FBXW11	0.267444
SMG6	0.26685
ELAC2	0.266715
HSPA8	0.266636
WDR55	0.266453
RPAIN	0.26485
CIAPIN1	0.264512
CIAO1	0.264435
CCDC174	0.264211
TOP3A	0.264107
HNRNPH1	0.263683
OGDH	0.263371
SETD1A	0.263135
CCDC84	0.262893
SEC61B	0.262687
SCFD1	0.262654
XPO5	0.262377
ADSL	0.261708
DCTN1	0.261698
SUMO2	0.261678
IPO13	0.261563
CTU2	0.26129
THAP1	0.260875
DNAJC8	0.260834
URB2	0.260706
RPP21	0.260391
HGS	0.260343
VMP1	0.25995
CSTF3	0.259898
WDR7	0.259498
ZBTB11	0.259427
CDC6	0.259249
NPM1	0.259248
SRRM2	0.258316
TPT1	0.257744
ZNHIT3	0.257427
NRF1	0.256501
GTF2E1	0.255915
GTF3C2	0.255893
LSG1	0.255767
TUBA1C	0.255619
UTP3	0.255525
WNK1	0.255184
PFDN6	0.254692
OXA1L	0.254121
MRPL38	0.253913
TERF1	0.253747
IMMT	0.253629
EWSR1	0.253077
RNF20	0.252957
UGT1A6	0.251941
NELFE	0.251382
ARGLU1	0.251302
ITGAV	0.251128
POLD2	0.251115
SRRM1	0.250351
SMARCA5	0.250035
FARSA	0.249987
SUPT4H1	0.249166
TCERG1	0.249069
NPAT	0.248663
TIMM29	0.248636
MRPS21	0.248399
MRPS22	0.248365
SNUPN	0.248308
PLK4	0.247752
CDC26	0.247297
PDAP1	0.246952
RPP14	0.246482
NUP58	0.246433
MIS18BP1	0.246172
PTCD3	0.246063
TRAPPC1	0.245551
AATF	0.244784
NAPG	0.244591
SYF2	0.244515
DHX33	0.244369
DNM1L	0.243819
NOP56	0.243483
FNTA	0.243388
RPTOR	0.242822
SRP19	0.242597
YKT6	0.242342
DSN1	0.242081
THOC1	0.241894
RPN1	0.241785
MRPL27	0.241606
DNAJC17	0.241339
ALG2	0.241319
RPF1	0.24034
SPDYE1	0.24031
MED17	0.240277
MAU2	0.240227
KCMF1	0.239882
UBE2N	0.239565
EXOSC3	0.239215
LRRC45	0.238779
DDX6	0.23851
ATP5F1A	0.238202
MRPS5	0.238136
ANAPC11	0.23813
COQ4	0.238057
NCAPG2	0.237999
TAF1C	0.237814
UBE2D3	0.237666
USP36	0.237633
CDK12	0.237217
RPS19BP1	0.236809
SMARCE1	0.236562
MAGOH	0.236025
DCTN3	0.235255
USP8	0.235202
GLRX5	0.234843
TMEM70	0.234813
HDAC3	0.234016
PDPK1	0.233946
ELP2	0.233473
SPCS3	0.233043
MRPL53	0.232997
PGAM1	0.232817
CLEC18C	0.232432
NOM1	0.231852
BUB1	0.23178
INTS8	0.231642
GAK	0.230962
MED19	0.230322
SKA2	0.230114
UBA3	0.229987
MED21	0.229737
EXOC3	0.229484
EIF4B	0.229421
TRAPPC4	0.229079
DENR	0.229043
DHX36	0.228897
STRAP	0.228855
MPHOSPH6	0.228818
SARS2	0.228769
MMS19	0.228524
ESF1	0.228295
ATP5F1C	0.228221
SNRNP40	0.228087
MAF1	0.2278
IPO9	0.227449
CCDC130	0.227378
PIK3C3	0.227098
UQCRH	0.226992
PPIL4	0.22635
HSPA5	0.226006
LCE2C	0.225499
SCD	0.225406
HYPK	0.225201
CENPA	0.224386
CWF19L2	0.224335
PPA1	0.224306
DR1	0.22423
MED9	0.223806
PI4KA	0.223661
PFN1	0.223317
RAD51C	0.223279
ATRIP	0.222963
SRF	0.222737
ANAPC10	0.22249
SSBP1	0.222238
RNMT	0.222018
FXN	0.221892
C1orf131	0.221438
NOP9	0.220775
DNAJC11	0.220636
NUMA1	0.220607
MAX	0.22045
PWP1	0.220236
MEPCE	0.21999
EIF1	0.219883
RAD9A	0.219267
NMD3	0.218879
UQCRC1	0.21854
EAPP	0.218419
SPATA5	0.218168
DPH3	0.218148
ZWINT	0.218046
EEF2KMT	0.217614
UROD	0.217555
HIRA	0.217387
SSB	0.21714
ARF4	0.217019
DCTN5	0.216888
EMC3	0.216486
MRPL34	0.216014
RBM28	0.216014
MAPK1	0.21601
BUD13	0.216008
GTF3C1	0.215677
CHMP5	0.215662
CCNH	0.21558
PPP1R2	0.215362
ACTR6	0.214929
PPP1R11	0.214779
ABT1	0.214698
EXOSC10	0.214386
ERCC3	0.213823
WDR92	0.21374
MRPL37	0.213738
ZFR	0.213504
RPL21	0.213229
POLR3H	0.21233
YEATS4	0.212317
MRPL55	0.212076
MRPS35	0.212061
TFDP1	0.212016
CDK4	0.211991
CINP	0.211957
PTK2	0.21188
SMG5	0.211642
GTF2H4	0.211263
PISD	0.211163
GTF3C3	0.211072
GTF2F1	0.210753
ATP6V1C1	0.210735
TTI2	0.210514
SNAPC5	0.210294
ELP4	0.210214
TIMM13	0.210071
LAMTOR2	0.209178
ACIN1	0.209014
DOHH	0.208673
PTP4A1	0.208045
DDX52	0.207876
ISCA2	0.207857
NUP107	0.207771
YTHDC1	0.207739
TICRR	0.207462
EMC7	0.207308
HSCB	0.207157
SNAPC4	0.206994
NAE1	0.20698
NOLC1	0.206925
NFYC	0.206422
CRCP	0.206191
EXOSC7	0.205625
MAFF	0.205619
MRPL4	0.205611
UBE2L3	0.205568
NUP62	0.205454
RFC1	0.205425
PSMG1	0.205311
GTF2F2	0.205215
POMP	0.204361
UBIAD1	0.204163
TRA2B	0.20403
MRPL39	0.203782
ZC3H13	0.203569
NIPBL	0.203503
NDUFB10	0.203429
NAF1	0.20332
NGDN	0.203121
INTS12	0.202543
SASS6	0.202435
KAT5	0.20233
RPL36AL	0.202096
SEC16A	0.201463
VHL	0.200769
SRFBP1	0.200668
NSMCE1	0.20062
GINS3	0.20001
DDX19A	0.199943
THOC7	0.199868
ZNHIT6	0.19977
TBCA	0.199728
SLC35B1	0.199271
SLC25A3	0.199007
NSMCE3	0.198847
MLST8	0.198832
ATP6V1F	0.198459
GTF3A	0.198357
NOP10	0.198334
DLG5	0.198257
CHMP7	0.198025
ILK	0.197877
ALG11	0.197596
MITF	0.197571
SREK1IP1	0.197532
EIF1AD	0.197511
ACTG1	0.197453
TEX10	0.196584
ASH2L	0.196484
ARPC4	0.195758
SRSF10	0.195491
GABPA	0.195034
NUFIP1	0.194982
ALG1	0.194915
YEATS2	0.194408
NHLRC2	0.194331
AMD1	0.194186
SKP2	0.193995
GEMIN6	0.193912
ACO2	0.1936
MRPL33	0.193506
YPEL5	0.193368
GTF2H1	0.193277
VARS2	0.193115
GMPS	0.193018
DNAJC9	0.192853
NR2C2AP	0.192603
POLR3B	0.192506
PYROXD1	0.192487
DGCR8	0.192347
ZNHIT1	0.191698
C19orf53	0.191695
TAF3	0.191629
MRPL40	0.191501
TSPYL5	0.191323
ELP1	0.191058
CENPM	0.190975
MRPL10	0.1909
KDM2A	0.190828
TMED2	0.190702
HJURP	0.190565
COG1	0.190038
CENPN	0.189987
MIS12	0.189415
BRF2	0.189348
ENY2	0.189085
NCDN	0.188955
SUDS3	0.188874
NACA2	0.188393
HMGCR	0.18809
PABPC1	0.18739
TKT	0.187305
MRPS14	0.186713
CCNB1	0.18659
TRMT10C	0.186544
GABPB1	0.186513
PPP2R2A	0.186096
FNTB	0.186055
CDIPT	0.185649
CIT	0.185623
EIF3J	0.18562
MRPS11	0.184699
VPS13D	0.183284
MRPL12	0.182883
GRWD1	0.182868
COG3	0.182371
STX18	0.182126
CSTF1	0.181938
MRPL50	0.181351
LRPPRC	0.181315
TLK2	0.180929
MNAT1	0.180841
ZNF131	0.180832
MRPL23	0.180535
GLE1	0.180509
CYCS	0.180165
RHOQ	0.179982
CUL1	0.179942
NMT1	0.179838
SDE2	0.179738
ELOC	0.179484
HIGD2A	0.179225
HSP90B1	0.179065
CCAR1	0.178774
LCE1A	0.178711
FDPS	0.178149
ATP6V1D	0.178134
PDE12	0.178112
PDCD7	0.177558
KAT7	0.177504
DDX59	0.177468
DCLRE1B	0.177227
MRPS24	0.176835
TAF12	0.176791
GEMIN4	0.176734
DLST	0.176376
CUL3	0.176285
ZCRB1	0.176106
XRN1	0.1757
RNF40	0.175647
CHMP4B	0.1752
PSMG2	0.175192
SPCS2	0.174993
TPI1	0.174725
MRPL22	0.174627
DICER1	0.174489
BCAS2	0.174366
NAA35	0.17422
HARS2	0.173872
RTRAF	0.173838
MRPL32	0.173726
GTF3C5	0.173645
PRUNE1	0.173632
SMARCA4	0.173381
TRAIP	0.173368
GTF3C4	0.173306
COX5B	0.17312
EIF4A2	0.173096
MVD	0.173069
ZNF593	0.172986
DROSHA	0.172951
COX5A	0.172943
OPA1	0.172716
MRPL15	0.172253
CCDC115	0.172177
PTBP1	0.17169
SUGP1	0.171508
MED18	0.171275
ARPC2	0.171178
POP1	0.171157
ZEB2	0.171148
ACTB	0.170543
DPF2	0.170261
CNOT9	0.170191
ARFRP1	0.169646
AGAP6	0.169403
CXXC1	0.169342
NDUFAF8	0.169239
GGTLC2	0.169233
TMA16	0.168724
ZNF574	0.168646
TELO2	0.16861
ZRANB2	0.168479
PNKP	0.168292
PFDN5	0.168278
SRP68	0.168157
ATL2	0.168042
ALG1L	0.167845
PSMG3	0.167841
VPS35	0.167776
DDX5	0.167725
NDC1	0.167701
MRPL24	0.167666
GTF2H3	0.167628
NDOR1	0.167493
ADAR	0.16735
BAP1	0.167292
C9orf78	0.16723
GTF2H2	0.16692
BRCA1	0.166864
NDUFB7	0.166442
MRPS9	0.166352
MRPL45	0.166145
STIL	0.165636
TRAPPC11	0.165606
CYC1	0.165005
SDHC	0.164952
CDK2	0.16469
RNF4	0.164587
TAMM41	0.164478
MAD2L2	0.164404
WDR1	0.164227
UBAP1	0.164167
DCTN4	0.163641
EXOC5	0.163148
PRELID3B	0.163019
RPE	0.163007
NKAPD1	0.162891
TAF1A	0.162864
SPRYD4	0.162823
MRPL20	0.162407
INTS10	0.162321
DBF4	0.161719
RHEB	0.161459
CCDC107	0.161394
PPP4R2	0.16123
PRDM10	0.161154
INTS6	0.161138
SAP130	0.160951
SFSWAP	0.160889
CHORDC1	0.160884
CUL2	0.160784
FUBP1	0.1604
RRP7A	0.160356
NXT1	0.160291
BARD1	0.160236
SLBP	0.160032
ELOF1	0.159846
PRKRA	0.159711
BCLAF1	0.15966
EMC4	0.159431
VPS36	0.159392
MZB1	0.159223
MRGBP	0.159174
SPAG5	0.159076
FAM171A2	0.158976
PFDN1	0.158933
VPS18	0.158701
METTL16	0.15869
CAD	0.158429
ACTR3	0.158155
METTL17	0.158026
AHCY	0.158016
LCE1E	0.157807
NDUFS2	0.157583
COX7C	0.157304
KIF14	0.157232
BRD2	0.157122
VIRMA	0.156955
ZBTB17	0.156454
VPS72	0.15644
NSMCE2	0.156403
CHCHD1	0.15601
MED27	0.155932
CTC1	0.155925
TMA7	0.155358
MOB4	0.155225
PTMS	0.154778
DDN	0.154746
FAM136A	0.154615
MRPL58	0.154582
CAND1	0.154532
KATNB1	0.154143
KIF18B	0.153678
COA7	0.153462
NRDE2	0.153396
NFYB	0.152862
MRPS6	0.152774
DIS3L	0.152525
POLRMT	0.15244
LCMT1	0.152273
ZFC3H1	0.151915
TYMS	0.151861
HIKESHI	0.151737
POLR1E	0.151555
SNIP1	0.151458
PPP1R15B	0.151298
MRPL43	0.151249
CNIH4	0.150943
AQP7	0.150762
UNC50	0.150147
RAD51D	0.149958
NDUFA5	0.149911
OSBP	0.149583
ZNRD1	0.14935
WDR25	0.14934
GFM1	0.14895
PDRG1	0.148907
LIAS	0.148641
MFN2	0.148632
RSRC2	0.148505
GNB1L	0.148375
COG4	0.148139
ZNF407	0.148127
MRPS18A	0.148084
WAC	0.147913
URM1	0.147657
EGLN1	0.147648
FPGS	0.147456
TGS1	0.147447
FNBP4	0.146809
UQCRB	0.146728
SINHCAF	0.146643
SDHAF2	0.146615
C16orf72	0.146136
ATP5ME	0.145895
TIPIN	0.145874
ANAPC15	0.145744
NDUFB9	0.145681
NFRKB	0.145547
CTU1	0.145504
CTDNEP1	0.145186
WWTR1	0.145127
GPX4	0.14498
LIMS1	0.144806
COASY	0.144669
PRAC1	0.14394
ZNF335	0.14383
DUSP4	0.143403
CMTR1	0.143346
MRPL46	0.143259
C18orf21	0.143237
TFAM	0.142488
LAMTOR4	0.142439
CCDC137	0.142134
XRCC3	0.142036
NDUFB8	0.142029
MRPL47	0.141775
DIS3	0.141712
GCN1	0.141598
UQCRQ	0.141587
TBCC	0.141308
HMGA1	0.141163
NDUFA10	0.141048
NCAPD2	0.140986
CD3EAP	0.140927
DNLZ	0.140509
MZF1	0.140464
LCE1C	0.140397
FDXR	0.140366
COX17	0.140301
TADA3	0.140265
ALG10B	0.140236
ISCA1	0.140067
UBA5	0.139911
PRRC2A	0.139735
RAMAC	0.139555
MRPL14	0.139536
SMR3B	0.13953
FAM32A	0.139525
PAICS	0.139476
NELFCD	0.13945
MRPS23	0.139069
RMI1	0.139013
HEATR3	0.138979
ATP6V1H	0.138858
NUP153	0.138811
NUDCD3	0.138792
PPM1G	0.138652
MCL1	0.138183
SDHD	0.138108
CLCC1	0.137909
QRICH1	0.137903
MTPAP	0.137842
NDUFS5	0.137662
CDK6	0.137493
SNRPB2	0.137144
BRCA2	0.13705
HNRNPA2B1	0.136727
ZBTB12	0.136306
EDC4	0.136131
MAD2L1BP	0.136057
YARS2	0.135863
VPS45	0.135853
LIN52	0.1356
NSUN4	0.13546
TMED10	0.135427
NBAS	0.135282
SERBP1	0.135221
HUS1	0.135181
NDUFS8	0.135107
TRMT5	0.134949
HSF1	0.134938
EXOC1	0.134877
PPIL1	0.134868
AURKAIP1	0.134749
PTPMT1	0.134705
MED29	0.134578
MSL1	0.134497
ATP5PB	0.134453
MCM10	0.134354
TSEN54	0.134171
CASTOR3	0.134019
RPRD1B	0.133911
COP1	0.133514
COQ2	0.13349
MRPS2	0.133427
TRPM7	0.133418
POP4	0.1331
TRIP13	0.132854
RBMXL1	0.132439
WAPL	0.132358
PRKAG1	0.132152
MARS2	0.132057
UBE2C	0.131822
GTF3C6	0.131726
FARS2	0.131719
ATP5MG	0.131715
CNN2	0.131469
UBR5	0.131466
TTF1	0.131402
LSM11	0.131328
ATP5PD	0.130944
C1QBP	0.130502
METTL1	0.130467
MED24	0.130409
SUGT1	0.130148
MRPS10	0.130033
INTS14	0.129799
KLC2	0.129651
NCKAP1	0.129637
SPATS1	0.129624
PPIA	0.129614
BCS1L	0.129357
TOMM20	0.129235
TMEM199	0.12923
ARPC3	0.12912
MATR3	0.12903
NDE1	0.128989
RICTOR	0.128731
NAA30	0.128682
PEA15	0.128603
USP37	0.128295
USP10	0.128017
WASHC3	0.127823
MRPS34	0.127615
MRPS31	0.127416
TAF4	0.127322
TBP	0.127006
BCL2L1	0.127002
TEDC2	0.126412
SLC4A7	0.12635
RABL2A	0.126271
DDX19B	0.126218
TP53RK	0.126021
TSFM	0.126001
MRPL11	0.126
DHFR	0.125838
MRPS7	0.125804
PRCC	0.125619
ADRM1	0.125609
GOSR2	0.125551
TAF6L	0.125387
TIMM9	0.124687
PPP2R3C	0.124528
POP7	0.124519
PPIAL4G	0.124421
OSTC	0.124328
FEN1	0.123612
MRPL18	0.123549
SRSF6	0.123426
VPS29	0.123159
CCNL1	0.123158
NDUFV1	0.12306
COX11	0.122948
MRPL16	0.122847
RNF8	0.122831
MRPS15	0.122651
COMMD3	0.12265
HSP90AB1	0.122541
CHD1	0.122518
NDUFA11	0.122442
HMGB1	0.121855
RTCB	0.12175
WDR48	0.121692
COG8	0.121518
CLPP	0.121517
TSEN2	0.121408
GRB2	0.121367
TIMM22	0.121223
LARS2	0.121148
SGF29	0.121146
MCMBP	0.121086
EMC1	0.120855
MRPL52	0.120738
KIF20A	0.120691
MBTPS1	0.120383
EPOP	0.120315
PDS5A	0.120298
LCN10	0.12026
TEN1	0.120154
LEMD2	0.120111
PXN	0.119845
MST1	0.11968
SOWAHC	0.119423
THRAP3	0.119379
NME2	0.119319
MRPL36	0.119219
CFDP1	0.119077
YTHDF2	0.11906
PLA2G10	0.118812
KDM8	0.118731
E4F1	0.118587
MED10	0.118412
DERL2	0.118279
CHI3L2	0.118262
PHF12	0.118256
RTTN	0.11796
MRPL48	0.117826
SPRTN	0.117767
PPP1CA	0.117548
ZNF143	0.117473
MYBL2	0.117396
VRK1	0.117082
GEMIN2	0.117031
ICE2	0.116712
COA5	0.11664
ATF4	0.1166
LILRA6	0.116524
VPS16	0.116522
ELOA	0.116464
TNPO1	0.116337
LCE3A	0.116026
NDUFC2	0.115935
CEP290	0.115825
CRLS1	0.115792
SMG8	0.115727
CTPS1	0.115631
PSME3	0.115527
COX4I1	0.115383
VPS51	0.115361
BTAF1	0.115146
PNISR	0.115085
VPS52	0.114977
TRIM37	0.114954
DET1	0.114841
LEO1	0.11477
MAPRE1	0.114316
TMEM41B	0.114315
NFKBIE	0.114217
TADA2A	0.114193
GSDMA	0.114173
PIK3R4	0.11385
PPRC1	0.113842
WASHC5	0.113498
ATP23	0.113476
FASN	0.113424
POLR3E	0.11337
MRPL28	0.113356
PAPOLA	0.113281
UBAP2L	0.11263
SLC7A6OS	0.112269
ANKRD17	0.112155
MT1E	0.111927
RAB7A	0.111646
METTL14	0.111466
KIAA1143	0.11146
LRRC37B	0.111452
TOMM70	0.111386
CACNB3	0.111354
FBLIM1	0.111341
ATP5MC1	0.111327
TEDC1	0.111285
UFM1	0.110725
MRPL54	0.11067
THAP11	0.110667
IREB2	0.110585
SKA1	0.110227
MAEA	0.110123
MOCS3	0.110114
SARNP	0.109979
ING3	0.109834
KIF15	0.109803
TTF2	0.10979
CFC1	0.109489
WDR26	0.109454
NPB	0.109429
MRPL13	0.109379
COX6C	0.109288
RBM15	0.109216
NDUFAF1	0.109028
UBA6	0.108845
RASA4	0.108521
LIG1	0.10842
GEMIN7	0.108417
HCFC1R1	0.108283
COX6B1	0.108066
ORC5	0.108029
FLII	0.107962
MFAP2	0.10792
UQCR11	0.10781
ZC3H3	0.107629
NUPR2	0.107478
MRPL35	0.107472
MT1H	0.107384
PPIH	0.107227
VPS37A	0.107224
CCDC93	0.107082
PAQR6	0.107066
ELAVL1	0.107043
C7orf26	0.10704
COG2	0.106888
EHMT2	0.106855
DSCC1	0.106756
PDCL3	0.106731
IFNL2	0.106684
KNTC1	0.106662
ANAPC13	0.106485
POLG2	0.106234
PARN	0.106001
MRPL51	0.105951
PPA2	0.105813
NDUFB5	0.105573
RHOA	0.105372
UBE4B	0.105368
ANKRD49	0.105301
SREK1	0.1052
THG1L	0.105105
EIF4E3	0.105052
MRPL9	0.10486
ARL6IP4	0.104756
MYO18A	0.104469
NUP50	0.104313
PYURF	0.10421
KMT5A	0.104091
NBPF3	0.103845
NSMCE4A	0.103768
SLC9B1	0.103748
ARID1A	0.103053
RBM4	0.103
CFLAR	0.102849
ZW10	0.102698
CFL1	0.102671
PTTG1	0.102547
USE1	0.102545
NDUFB3	0.102491
LAMTOR3	0.102457
NDUFA8	0.102317
TAF1B	0.102158
MRPL19	0.102051
SLC39A10	0.102049
MTRF1L	0.101974
TFAP2C	0.101966
PDCD6IP	0.101965
LENG8	0.101961
MYO1H	0.10193
NPEPPS	0.101903
RGP1	0.101896
CENPH	0.101777
CENPO	0.101678
PRR13	0.101592
MED25	0.101372
NDUFS3	0.101273
TBC1D28	0.10118
CEP295	0.100906
ANKRD11	0.100359
MRPS25	0.100351
CHTF18	0.100346
HAMP	0.100183
NDUFA2	0.100132
CENPP	0.100109
LMNA	0.100025
LUC7L2	0.0994999
ATXN7L3	0.0994643
COQ5	0.099331
COG6	0.0990957
RELA	0.099066
IQCF5	0.0990214
PFDN4	0.0989524
ZNF705D	0.0988281
MYL12A	0.0986098
SEC63	0.0985025
MRPL17	0.0981941
SOX9	0.0981894
IMPDH2	0.0981384
KDM1A	0.0981216
SNF8	0.0981063
POC1A	0.0981057
CEP97	0.0979697
PTMA	0.0978956
SKA3	0.097758
SLC35E2A	0.0976382
UBE2Z	0.0976364
KLF16	0.0975643
PMVK	0.0975371
BRAT1	0.0975326
UBQLN4	0.097522
SPATA31A6	0.0973687
DDX11	0.0972656
MRPS16	0.0971924
RPAP2	0.0971485
ZC3H8	0.0971416
ANG	0.0970354
ASIC1	0.0969548
SURF6	0.0969356
FAAP20	0.0968269
DIDO1	0.0967781
ANKRD52	0.0967132
DPY30	0.0965858
NDUFS7	0.0965537
MRPS18B	0.09649
VPS33A	0.0964379
COG7	0.0961881
METAP1	0.0961355
SLC30A9	0.095962
C1D	0.0956185
SLX4	0.0953455
PGS1	0.0952404
SPRR2G	0.095206
GRSF1	0.095048
CCDC43	0.0948055
STARD7	0.0947238
AZIN1	0.0945897
TFAP4	0.0941135
MED31	0.0941005
DHX30	0.0940247
KIF20B	0.0938619
PDCD6	0.0938444
PSTK	0.0938213
MLX	0.0937056
TAF7	0.0934495
LLPH	0.0934133
VTI1B	0.0934062
EPC2	0.0933546
POTEI	0.0932193
C9orf16	0.0932138
KIAA0100	0.0930166
MRPS28	0.092995
RCOR1	0.0929032
RNF168	0.0927855
RPL7L1	0.0927516
FAM71F2	0.0927188
GTF2A2	0.092601
ZNF425	0.0925541
POLG	0.0923504
TUBE1	0.0922501
COA3	0.0921472
AHCYL1	0.0919437
RAPGEF1	0.0919155
SLIRP	0.0918802
NCOA4	0.0918515
EIF3L	0.0918503
ADNP	0.0917943
CELSR2	0.0916989
GDF1	0.0916729
GMNN	0.0915818
EEF1B2	0.0914772
TCF7	0.091388
SPTLC1	0.0912784
SDHB	0.0912783
HSPA14	0.091256
FAM86C1	0.0912328
ZFP36L2	0.0911393
ZNF720	0.0909445
NDUFS1	0.0909025
EARS2	0.0908197
FAM229A	0.0906976
ENO1	0.0903821
KIF22	0.0902693
CHCHD2	0.0900606
DCPS	0.0899826
KEAP1	0.0898705
DNAJA1	0.0897956
JMJD6	0.0897656
KCTD10	0.0896886
RIC1	0.089564
UBE2H	0.0894336
AARS2	0.0893504
DIABLO	0.0892992
ITGB5	0.0892619
COMMD8	0.0892462
GTF2A1	0.0891427
CEP55	0.0891401
LMOD3	0.0890252
GTF2A1L	0.088957
PALB2	0.0887019
DHFR2	0.0885457
DGCR6	0.0885407
BIRC6	0.0885386
POTEM	0.0884696
DNAJC13	0.0883732
DYNLL1	0.0882251
TMEM242	0.0881631
SYNCRIP	0.0880222
TRIM28	0.0879894
HIPK1	0.0879621
SCGB2A1	0.0878744
TFB2M	0.0878245
HECTD1	0.0877012
BCDIN3D	0.0876122
DDX1	0.0875578
MRPL44	0.0873933
WDR73	0.0872239
MRPL3	0.0871789
YPEL3	0.0870275
ACACA	0.0869552
CHKA	0.086863
TAF13	0.086569
RAD1	0.0865614
FAM122A	0.0864458
VPS54	0.0863312
CYFIP1	0.0863292
MRPL42	0.0863167
DOLK	0.0861895
NEK1	0.0861584
TMCO6	0.0859076
MAPKAP1	0.0858701
UBE2T	0.0858494
UFC1	0.0855618
RRP36	0.0854734
SCAF1	0.0852712
THAP12	0.0852658
KRT86	0.0851115
MEN1	0.084624
SFTA2	0.0845879
PPAT	0.0845762
PI4KB	0.084457
SRP14	0.0844313
HNRNPUL2	0.0843817
NDUFA6	0.0841808
CTDSP2	0.0841591
MESD	0.0839808
ZNF730	0.0839568
ANLN	0.0839491
CDK5RAP3	0.0839291
UQCC3	0.0839282
TXNRD1	0.0839154
GOT2	0.0838459
LTB4R	0.0838366
NRAS	0.0836294
DPH1	0.0833938
JAZF1	0.0833428
[truncated: 14,648 more rows]

## Sheet: heterogeneity.lung
Supplementary Table 6. Values of expression heterogeneity in lung cancer
Gene	Heterogeneity
UQCRB	0.583758
CIRBP	0.58903
EDF1	0.599003
HNRNPK	0.625451
PFDN5	0.631064
WDR83OS	0.632791
CLDN4	0.63942
VAPA	0.644108
RPL31	0.644931
DSTN	0.645424
DDX5	0.645826
ELF3	0.648291
MUC1	0.650365
LUC7L3	0.651089
SAP18	0.653551
HOOK2	0.658057
UBA52	0.658533
RPL23	0.66031
GNAS	0.664662
LMNA	0.666368
NAP1L1	0.6667
RBM39	0.667562
ATP6V1G1	0.668833
ZNF207	0.669035
EIF3E	0.670235
RPL22	0.671352
SERP1	0.671608
FUS	0.672022
KMT2E	0.673773
SEC61B	0.674169
PRDX5	0.674455
ANAPC16	0.676168
C11orf58	0.676752
FAM133B	0.677681
COX6A1	0.678407
FAU	0.678493
MRPL54	0.679242
SH3YL1	0.679574
N4BP2L2	0.679732
POLR1D	0.679896
GTF2I	0.680219
ARGLU1	0.680718
PABPC1	0.682854
BTF3	0.683965
SYF2	0.68407
COX4I1	0.685048
FKBP2	0.685605
EEF2	0.686035
PRKAR1A	0.686596
PHPT1	0.687719
EIF4G2	0.688092
ATRAID	0.690241
LAMTOR4	0.690515
HNRNPA1	0.690828
RPS11	0.691883
NDUFB7	0.69201
SURF4	0.692792
HSBP1	0.693428
OAZ1	0.693493
NDUFA11	0.693856
TBCA	0.694181
AES	0.694639
ALKBH7	0.695042
ANKRD12	0.695363
C1orf43	0.695481
RNF145	0.695573
COX5B	0.696518
COX6C	0.696858
SON	0.696861
PARK7	0.697143
CHD9	0.697358
CHMP5	0.699652
RAB2A	0.700239
RAB1A	0.700429
EIF3G	0.700498
TM9SF3	0.700823
TMEM230	0.701172
SSR2	0.701251
TSTD1	0.701283
TRMT112	0.701916
SRSF5	0.702652
PGLS	0.70341
SLC25A6	0.703416
ELOF1	0.703497
C19orf53	0.704298
ZNHIT1	0.704374
ARF1	0.704465
SCAF11	0.705554
ENSA	0.705603
ANXA11	0.706123
EIF3F	0.706236
IFRD1	0.706687
RPL6	0.707472
F11R	0.707538
ZFP36L1	0.709006
SMIM7	0.709269
GABARAPL2	0.709444
ZFAND5	0.709709
GPBP1	0.70986
PRRC2C	0.709884
RPS13	0.710252
UBE2D3	0.710332
CHMP2A	0.710392
ERP29	0.710913
SMDT1	0.711312
ITM2B	0.711371
TOMM20	0.711727
SRRM2	0.712402
TIMM13	0.712412
HNRNPDL	0.712524
TMED2	0.712702
RSRC2	0.712728
ANP32B	0.713279
NDUFA5	0.713402
SRSF2	0.713908
ASH1L	0.714269
RPL18	0.714356
RAB14	0.714579
RBM47	0.71464
CHMP2B	0.714907
ANXA4	0.714996
NCKAP1	0.715055
ATF4	0.715129
RPL7A	0.715598
AHCYL1	0.715646
NFATC3	0.715965
CHD4	0.71601
AKAP9	0.716266
CCNI	0.716546
TERF2IP	0.716719
NDUFA2	0.717991
UBXN1	0.718299
DNAJA1	0.718512
FAM120A	0.718784
CHMP3	0.718811
TMBIM6	0.719305
ST13	0.719575
RPL5	0.719854
CAPN2	0.71987
MYO6	0.720027
ARPC3	0.720459
HDLBP	0.720616
EIF4H	0.720756
RSBN1L	0.72079
DAZAP2	0.720928
RHOA	0.720988
TMEM123	0.721131
RPL14	0.721164
HNRNPU	0.721191
TRAM1	0.721383
EIF3H	0.721678
TRIM56	0.721718
DPP7	0.721873
MCL1	0.722648
VMP1	0.722687
EXOC7	0.723826
EMC10	0.723891
PTGES3	0.723891
TAF1D	0.723946
SRRM1	0.724148
FAM32A	0.724391
SSR3	0.724529
CD46	0.724548
ESD	0.724604
RASSF7	0.72475
CLK1	0.724914
CNOT4	0.725477
SFPQ	0.72552
UBC	0.725672
PRKCSH	0.725679
AIDA	0.725897
TPD52	0.725898
BRWD1	0.725914
USP16	0.726017
PSMA1	0.726028
CMPK1	0.726493
TSPAN3	0.726673
WBP2	0.726706
C11orf1	0.726801
RAB25	0.726933
SUMO2	0.726989
MIDN	0.727021
KMT2C	0.727204
ENY2	0.727256
NAP1L4	0.727306
CDC42	0.727352
BUD31	0.727398
TMEM248	0.727445
VCP	0.72785
HNRNPC	0.727952
TTC17	0.728056
YWHAZ	0.728197
UFM1	0.728232
C12orf57	0.728317
GPATCH8	0.728385
TMEM159	0.728482
BRD4	0.728597
ARPC4	0.728691
GOLGB1	0.728722
PMVK	0.728723
EML4	0.728741
RAB11A	0.729166
TMEM50A	0.729188
UHMK1	0.72951
SDC4	0.729541
SRP9	0.729554
APH1A	0.729894
SEC11A	0.729945
P4HB	0.73003
FOXP1	0.730483
TTC3	0.731159
CIB1	0.731657
CLINT1	0.73187
CCNL2	0.732025
SLC35E1	0.732134
RSF1	0.732555
TOMM7	0.732897
MRFAP1	0.732915
RPL36AL	0.733131
MKRN1	0.733156
JUND	0.73342
WIPF2	0.733491
HNRNPA2B1	0.733535
SRSF4	0.733559
EPS8L2	0.733638
ZNF638	0.733837
RUNX1	0.734225
CSNK1D	0.734327
MGST1	0.734444
VEZT	0.734535
CAMLG	0.734708
NDUFC2	0.734778
IPO7	0.734869
APLP2	0.734992
SAT1	0.735323
APP	0.735498
MPHOSPH8	0.735633
SOD1	0.736019
PCNP	0.736034
MAP3K2	0.736453
SNRNP70	0.736487
UFC1	0.736562
MED4	0.736687
GTF2F1	0.736905
GALNT11	0.737093
SAFB2	0.737176
RPS6KA3	0.737247
SURF1	0.737443
COPE	0.73757
UBXN4	0.737645
CWC25	0.737754
SECISBP2	0.737937
COQ4	0.73828
TMED3	0.738512
CDK5RAP3	0.738547
EBAG9	0.738685
CHD2	0.738713
PCBP2	0.738768
HIGD2A	0.739029
MRPL57	0.739096
RPL27A	0.739215
DDX42	0.739246
SF1	0.739279
ERBB2	0.739512
TRIM44	0.739601
EIF2A	0.739615
SPCS2	0.739891
YPEL5	0.739941
PGRMC1	0.739944
RPS25	0.739946
DYNC1LI2	0.740209
LAMTOR1	0.740226
UBL5	0.740246
TBRG1	0.740366
COX7A2L	0.740448
LUC7L2	0.740648
SLC25A3	0.740804
NFIC	0.740988
RBM6	0.741475
RSRP1	0.741803
THOC2	0.742175
TMUB1	0.742337
HELZ	0.742367
AP3D1	0.742419
HMGN1	0.742437
STX16	0.742873
RRBP1	0.742875
PNPLA8	0.742944
ARHGDIA	0.742976
BORCS7	0.743017
ATP2A2	0.74312
CHCHD1	0.743134
CALR	0.743255
TRA2A	0.743291
STAT3	0.743404
KIAA0319L	0.743471
CSNK1A1	0.743622
ACTR2	0.743629
SRSF1	0.743684
HSD17B12	0.743708
ERGIC3	0.743897
MYL6	0.744249
CUL5	0.744522
SRSF7	0.74463
IFNAR1	0.744675
GGNBP2	0.745025
BCLAF1	0.74512
CAMK2D	0.745181
MTIF3	0.745278
RXRA	0.745283
NACA	0.745311
ARID4B	0.745331
POMP	0.745391
TMEM205	0.745469
NDUFB6	0.745478
UPF3A	0.745567
FKBP1A	0.745628
EIF1AX	0.745636
GATAD1	0.745651
ATP6V0E1	0.745724
UGP2	0.745742
SEC31A	0.745832
PTPN18	0.746031
STAT6	0.746161
TGOLN2	0.746173
PET100	0.746179
CRLS1	0.746548
ATP1A1	0.746637
JTB	0.746692
TPGS1	0.74678
PPP6C	0.746882
PRDX6	0.746919
IRF3	0.747018
RBM33	0.747032
NDUFA13	0.747176
USO1	0.74731
PRR13	0.747399
AP2A2	0.747405
EFCAB14	0.747633
STAU1	0.747638
EIF4B	0.747704
ARF4	0.747818
SRPK2	0.747821
RBBP6	0.747962
UBXN6	0.747983
AFTPH	0.748188
CLTA	0.748416
UBE2H	0.748593
LARP7	0.7489
OCIAD1	0.748911
TXNDC11	0.748991
ILF3	0.749018
ELF1	0.749101
FNBP4	0.749158
SREK1	0.749195
ATF6	0.749348
BAZ2B	0.74937
NDFIP1	0.749459
ARFGAP2	0.749676
CELF1	0.74969
SPOP	0.749983
YY1AP1	0.750151
LTA4H	0.750164
C6orf62	0.750188
NR1H2	0.750307
UBE2N	0.750378
TCF25	0.750424
COX14	0.750477
RBM26	0.751082
GGPS1	0.751097
FIS1	0.751345
NUFIP2	0.751408
TMEM219	0.751577
PSMB7	0.751588
H3F3B	0.751617
COL4A3BP	0.751673
MARK3	0.751728
NDUFS7	0.751777
KIAA1191	0.751823
MTDH	0.751851
BBX	0.752111
KRIT1	0.752382
DDX46	0.752442
MGST2	0.752887
RNH1	0.753235
TMEM50B	0.753357
PEX16	0.753486
MKLN1	0.753489
PDLIM1	0.753763
COX7C	0.75383
PNKP	0.753874
SSR4	0.754018
TPP1	0.75404
ZC3H11A	0.754092
ETFB	0.754162
NKX2-1	0.7542
COMMD6	0.754379
LSM7	0.754542
EIF3A	0.754553
REV1	0.754601
PHKB	0.754739
TIAL1	0.754743
DNAJB6	0.754879
SRSF3	0.755046
HNRNPH3	0.755076
NUCB1	0.755361
SPG7	0.755449
VPS37B	0.755515
MED28	0.755549
SCAMP4	0.755551
GNAQ	0.755556
PRRC2B	0.755594
SNX27	0.755712
ISG20L2	0.755812
EIF2S3	0.756046
LAMTOR5	0.756076
FEZ2	0.756201
PTTG1IP	0.756281
XRN2	0.756443
INO80E	0.7566
FOS	0.756704
C19orf70	0.756784
RAD23B	0.75681
IWS1	0.756934
PRMT2	0.757099
SDCBP	0.757129
XAB2	0.757423
ZMYM2	0.757619
2021-09-02	0.757638
ALG5	0.75781
SMIM14	0.757826
WDR60	0.757879
SERINC3	0.75789
AFF4	0.75793
MLPH	0.757977
RPL9	0.757987
CEBPB	0.758074
MTPN	0.758142
CUTA	0.758152
HNRNPH2	0.75856
HBP1	0.758763
OGT	0.758791
COX8A	0.758818
LTBP3	0.758834
CLTC	0.75889
OSTF1	0.75902
GCC2	0.759059
DYNLRB1	0.759061
SLC50A1	0.759062
SCYL2	0.75911
CSDE1	0.759183
PPP4R3B	0.759208
HNRNPM	0.759208
HADHA	0.759285
PSMF1	0.759301
NT5C	0.759316
PCMTD1	0.759337
ACAA1	0.759373
GNPAT	0.759394
MLXIP	0.759451
YIPF4	0.759471
RPS26	0.759514
PUM2	0.759544
COPB1	0.759588
DDX3X	0.75978
HIPK3	0.759805
TMC6	0.759839
CNDP2	0.75986
FAM204A	0.760037
UBQLN1	0.760185
CHMP1B	0.760258
REPIN1	0.760427
CCDC12	0.760522
EIF3M	0.760631
NSA2	0.760688
SPCS1	0.760693
AKAP17A	0.760699
REL	0.760699
CLPP	0.760701
RFK	0.760713
PPP2R5E	0.760793
LONP2	0.760875
PPP2R1A	0.760937
LAMP1	0.760943
PHACTR4	0.760946
CUX1	0.760994
EID1	0.761194
PRPF38B	0.761323
ELAVL1	0.76134
TSEN34	0.761366
OSBPL2	0.76138
LARP1	0.761402
MRPS36	0.761479
DDRGK1	0.761486
PABPC4	0.761494
ANK3	0.761599
WASL	0.761608
ANAPC13	0.761704
GOLGA2	0.761809
ARL6IP4	0.761941
TAF7	0.761996
C9orf78	0.762241
GON4L	0.762254
PPCS	0.762292
TPT1	0.76237
2021-09-09	0.762421
IGBP1	0.762535
TAX1BP1	0.762562
PABPN1	0.762627
PCBP1	0.762654
PRDX3	0.762719
RBBP4	0.762745
PPP2R5C	0.762926
CD151	0.763076
MAN1B1	0.76309
SLTM	0.763138
RPS9	0.763182
MRPS25	0.763265
EIF4G1	0.763265
CYP20A1	0.763296
SEC62	0.763419
QARS	0.763444
SDHC	0.763581
LRCH4	0.763631
CEBPZOS	0.763644
RAB8A	0.763649
LAMTOR3	0.763704
ECSIT	0.763862
CDIPT	0.763936
ZMYND8	0.763937
PPIB	0.763977
AGPAT2	0.764017
GRHPR	0.76402
LONP1	0.764305
PTBP1	0.764529
CNOT11	0.764636
TPD52L2	0.764832
SND1	0.764858
OSTC	0.764964
APPBP2	0.765021
ANXA7	0.765051
TSG101	0.765083
RPL38	0.765278
RPL27	0.765351
RELA	0.765429
RANBP2	0.765433
ERLEC1	0.765445
ACIN1	0.765485
SMG1	0.76551
LMO7	0.765514
UBE2K	0.765522
ANKRD17	0.765569
EZR	0.765762
CREB3L2	0.765793
NF1	0.765869
NAA20	0.766115
CDC26	0.766191
ELMO3	0.766193
RFXANK	0.766274
G3BP2	0.76632
RSL1D1	0.76639
TMEM125	0.766457
POLR2K	0.766539
GOLPH3L	0.766663
WDR82	0.766979
RPL35	0.76706
STK16	0.767136
ATRX	0.767155
CDK12	0.767309
FASTK	0.767315
DHX29	0.767434
TMEM43	0.767469
HADHB	0.767536
GLUD1	0.767582
CCDC47	0.767636
ATP6V1H	0.76769
KDELR1	0.767703
HNRNPF	0.767739
YTHDC1	0.767779
SYS1	0.767799
CPNE3	0.767823
STAP2	0.767825
RBMX	0.767997
ZFAND6	0.768102
VPS13C	0.768253
ANKRD11	0.768381
NENF	0.768389
SF3B5	0.768434
KANSL1	0.76844
VRK3	0.768635
IL10RB	0.76875
STX17	0.768804
RBM5	0.768827
TNRC6A	0.768872
GOLGA4	0.76889
ARHGEF12	0.768896
STX12	0.768925
BRK1	0.769014
SYAP1	0.769074
CALCOCO2	0.769125
CAPRIN1	0.769154
MAP2K7	0.76919
UBE2G2	0.769239
NBR1	0.76925
RAB3GAP1	0.76925
BROX	0.769359
DNAJB14	0.769396
PRRC1	0.769411
TNPO1	0.769542
TMEM41B	0.769578
PUM1	0.769738
BTG1	0.769858
NELFB	0.77005
PHF20	0.770076
BRD3	0.77011
MOB2	0.770144
AUP1	0.770152
CAMTA1	0.770329
NDUFV2	0.770355
TMC4	0.770501
TARDBP	0.770515
CAST	0.770557
RPS27L	0.770559
VEZF1	0.770564
HMGB1	0.77057
RPL10A	0.770657
RNPEP	0.77079
GLYR1	0.770868
GHITM	0.770895
SEC23B	0.770962
IFNAR2	0.770975
CLCN3	0.770978
EDEM2	0.770979
SRP14	0.77108
TAF15	0.771207
DDX17	0.771354
LRRFIP1	0.771455
TPI1	0.771506
MRPL20	0.771576
AAMP	0.771588
VAMP3	0.771596
CUL3	0.771775
ATP6V1F	0.771792
LMAN2	0.771859
RAB34	0.771899
SCRN2	0.771971
RNF187	0.771993
NMRK1	0.772001
LASP1	0.772044
APRT	0.772066
SKP1	0.772127
ZNHIT3	0.772134
SMG7	0.772135
DHX9	0.772206
BAD	0.77229
CUL4A	0.772363
PNISR	0.77244
DYNLT1	0.772452
ACTR1B	0.772529
OGFR	0.772578
PACSIN2	0.772658
MED13	0.772676
TCTN3	0.7727
TRADD	0.772749
URM1	0.772769
NT5C2	0.772787
NANS	0.772811
RAB13	0.7729
UBR5	0.772933
RETSAT	0.773002
ADAM15	0.773174
KHDRBS1	0.773209
NDUFA8	0.773261
TMEM63A	0.77335
DHPS	0.773438
NDUFB5	0.773475
SSNA1	0.773496
MRPL45	0.773621
PDS5A	0.773648
RSPRY1	0.773748
DAP3	0.773829
SCAMP3	0.773938
UQCR11	0.773966
YBEY	0.774106
CBR4	0.774149
AZIN1	0.774155
RANBP3	0.774175
AGGF1	0.774201
GOSR1	0.774276
AP1G1	0.774395
H3F3A	0.774435
SEC16A	0.77448
NFAT5	0.774522
SLC30A5	0.774539
TMEM128	0.774568
MLEC	0.774571
KXD1	0.774639
SYNRG	0.774644
DDX23	0.774682
CHTF8	0.774696
WRB	0.774748
ZNF524	0.774834
GATAD2A	0.774872
TOLLIP	0.775051
SMC5	0.77506
MMAB	0.775072
ZCRB1	0.77511
TIA1	0.775175
DCTN5	0.775235
SMAD2	0.775281
CST3	0.775315
PIN1	0.775353
GNB2	0.775574
GTF2F2	0.775581
RNMT	0.77566
ZNF277	0.775688
CRCP	0.775714
RAB3D	0.775804
PTP4A2	0.775807
MLLT6	0.77582
CREBBP	0.775831
EWSR1	0.775918
PTPRA	0.775923
KDM2A	0.775926
RNF10	0.77594
CNBP	0.775965
SMAD5	0.775969
USP47	0.776004
IST1	0.776051
CDK10	0.77606
UBB	0.77621
SFXN3	0.776427
CCDC107	0.776433
SLC37A3	0.776463
KIAA1522	0.776482
NDUFB4	0.776513
NSRP1	0.776602
ATXN7	0.77665
ANKRA2	0.776681
RPL26	0.776903
RPRD2	0.77691
DDX52	0.776911
DDX24	0.77697
ORMDL3	0.777029
SLC30A9	0.777112
RPN1	0.777213
ZNF700	0.777269
PRKAG1	0.777292
NCOA2	0.777298
ENOSF1	0.77731
USE1	0.777362
TNPO3	0.777364
FAM172A	0.777415
TM9SF2	0.777481
SUGT1	0.777524
DRAM2	0.777544
SAFB	0.777603
PIGP	0.777705
SF3B6	0.777759
SENP6	0.777764
MOSPD3	0.777777
METAP2	0.77784
ELF2	0.777917
TMEM170A	0.777947
PRSS8	0.77798
UBAC2	0.77798
ITSN2	0.778081
FXR1	0.778127
NADSYN1	0.778136
SYNGR2	0.778248
P2RX4	0.778286
RAB11B	0.778331
RPS15	0.778398
RMND5B	0.778491
TMEM101	0.778504
IL6ST	0.778542
PAPOLA	0.778561
RERE	0.778594
SLC12A9	0.778624
IARS	0.778694
NTMT1	0.778752
NCOR2	0.778759
ZBTB7A	0.778761
ANKIB1	0.778769
RPH3AL	0.77881
CANX	0.778941
PITHD1	0.778953
KHSRP	0.778967
ATG4B	0.778986
TMEM208	0.779023
GNA11	0.779165
CNPY2	0.779171
EMC3	0.779179
MEAF6	0.779197
PILRB	0.779197
SMARCA5	0.779278
THRAP3	0.779292
ATAD1	0.779358
XIAP	0.779382
KIDINS220	0.7794
STXBP2	0.779452
VPS36	0.779583
HDAC7	0.779619
C1D	0.779716
C19orf25	0.779838
DNAJC4	0.779876
ACSL3	0.779886
PPM1A	0.779909
HINT1	0.779922
MAVS	0.779964
DCTN3	0.780024
PSMG2	0.78003
YME1L1	0.780039
NKTR	0.780131
ARHGEF35	0.78017
EIF1B	0.780247
TBL1XR1	0.78025
TNFRSF14	0.780317
RUNDC1	0.780348
PEX2	0.780363
USP14	0.780363
CTDSP1	0.780424
ADPGK	0.78044
CDS2	0.780446
RNF19A	0.780489
RPL22L1	0.780614
BSDC1	0.780744
DYRK1A	0.780853
RBX1	0.780883
TMEM214	0.780892
MAP3K11	0.780908
SUMO1	0.780916
EIF4A2	0.78099
GPBP1L1	0.781046
SYNJ2BP	0.781146
PRPF31	0.781234
KLHL36	0.781246
UQCRH	0.781253
NDUFA10	0.781287
RSL24D1	0.781328
CERS2	0.781462
POGZ	0.781585
TAF6	0.781588
TRIP6	0.781628
TSC22D4	0.781733
B4GALT5	0.781737
DCAF11	0.781812
PIN4	0.781855
CCNL1	0.781875
RNF24	0.781901
RPS6	0.781943
IRF2BPL	0.781948
SMIM20	0.781983
NDUFS3	0.781994
PDPK1	0.782032
EEF1B2	0.782049
CYTH1	0.782094
NAPG	0.7821
ZMAT2	0.782103
LIMCH1	0.782132
MYDGF	0.782168
ITFG1	0.782229
IVD	0.782276
TPM3	0.782307
IRF2	0.782345
CD63	0.782369
TNFRSF1A	0.782374
NFATC2IP	0.782395
KPNB1	0.7824
ROCK1	0.782424
LRPAP1	0.782502
HPS1	0.78251
NUP58	0.782517
ARL6IP5	0.782569
EBPL	0.782675
FBXW2	0.782724
TMEM167B	0.782842
SETD2	0.782853
FBXO34	0.782856
EIF4EBP2	0.782919
MVB12A	0.783106
RNPEPL1	0.783205
TAF1	0.783223
SCAF4	0.783238
SNRNP200	0.783245
MBNL1	0.78326
SF3B3	0.783383
GLB1	0.783547
TOPORS	0.783683
FAM129B	0.783707
RBL2	0.783729
TMEM222	0.783731
KRR1	0.783799
PMPCB	0.783825
EIF1	0.783827
SUCLG2	0.78383
IBTK	0.783892
CREB3	0.783925
MGAT1	0.783945
ENDOV	0.784005
XPA	0.784019
CYB5B	0.784032
GSE1	0.784035
TROVE2	0.784048
EXOC4	0.78407
ZNF394	0.784125
PLEKHB2	0.784137
SLC38A10	0.784153
NCOA4	0.784169
NECAP2	0.784216
UBAP1	0.784242
ARHGEF7	0.784275
ELK4	0.784335
GTF2H5	0.784488
HERC4	0.784563
FBXW4	0.78462
MCCC2	0.784666
FCHO2	0.784668
DGUOK	0.784676
MACF1	0.784698
NPEPPS	0.7847
BTG3	0.784711
DCAF6	0.784753
U2AF2	0.784753
ATL3	0.784766
MRPL27	0.784815
MT-CYB	0.784923
LRP10	0.784926
CCDC115	0.785024
UBE3B	0.785086
FBXW5	0.785227
AKAP1	0.785299
JOSD2	0.785343
CYB5R3	0.785438
UBE2W	0.785441
CDK9	0.785444
BRAF	0.785466
HSDL2	0.785525
CHTOP	0.785541
HP1BP3	0.785545
TSNAX	0.785565
SUDS3	0.785694
SH3D19	0.785756
TM2D3	0.785771
FARP1	0.785902
SET	0.785983
SLC35C2	0.786063
TMEM173	0.786066
SNRPD2	0.786116
SUPT20H	0.786214
ZRANB2	0.786289
U2AF1	0.786326
NARF	0.786404
KDM4B	0.786484
PSEN1	0.786505
ALDOA	0.786589
API5	0.786808
SPTAN1	0.786827
BLOC1S1	0.786874
DYNLL2	0.786911
TMCO1	0.786916
POM121C	0.786919
SCOC	0.786969
MRFAP1L1	0.787011
RPP25L	0.787035
DYNLL1	0.787086
JMJD1C	0.787148
PIGF	0.787224
C1RL	0.787238
ACOT8	0.78724
USP25	0.787242
SEC24C	0.787297
AP3S2	0.787305
MORF4L2	0.78731
PRKAR2A	0.787311
TMX4	0.787336
SLC25A26	0.787354
TRAPPC12	0.787383
OTUB1	0.787398
ZNF664	0.787432
YTHDF3	0.787483
BPTF	0.787549
PAXBP1	0.78755
SF3B2	0.787561
PRRG2	0.787579
PTRH1	0.787595
AKIP1	0.787656
CAPZA2	0.787658
NOL3	0.787785
EIF4A1	0.787817
PSMB4	0.787851
PDAP1	0.78786
PI4KB	0.787895
MECP2	0.787977
USP10	0.788001
ERP44	0.788009
ZBTB7B	0.788047
BIRC6	0.788097
OXR1	0.788112
LARS	0.788179
MAP4	0.788228
D2HGDH	0.788311
IDH3B	0.788414
TAOK1	0.788436
NFX1	0.788447
AGPAT3	0.78855
STX6	0.788564
RASEF	0.788622
VAMP2	0.788639
SETX	0.788772
SPATA20	0.788947
C11orf54	0.789017
TOB2	0.789033
MALL	0.789047
DPH5	0.789103
AMD1	0.789114
CEP350	0.789161
MRPL34	0.789224
MAX	0.789225
NARS	0.789267
LCOR	0.789277
ZSWIM7	0.789323
POLK	0.789371
GIGYF2	0.789378
TMEM259	0.789422
USP3	0.789429
UBA6	0.789444
BFAR	0.78947
PIP4K2B	0.789501
CD2BP2	0.789744
ASB8	0.789747
TOB1	0.789809
MRPL10	0.789848
FGFR1OP2	0.789864
ZNF688	0.789903
WDR59	0.789919
KDSR	0.789941
BAIAP2L1	0.790008
CEP57	0.790014
DENND1B	0.790123
ESRP1	0.79019
COPS5	0.790255
C12orf10	0.790292
MINOS1	0.790356
SH3RF1	0.790362
NUMA1	0.790371
AMFR	0.790372
FAM114A1	0.790384
UBE2R2	0.790419
STX10	0.79047
SLMAP	0.790593
CREBZF	0.790602
SRSF6	0.790654
DNAJB2	0.790751
IFNGR2	0.790782
CCDC14	0.790796
DHX36	0.790893
TAGLN2	0.790915
TTC37	0.790946
CBX4	0.791001
MAP2K3	0.791084
RPL21	0.791122
PTPN4	0.791135
KAT7	0.791156
ZNF24	0.791176
ZNF444	0.791183
AIP	0.791231
OCEL1	0.79124
MGRN1	0.791284
THOC7	0.791337
ARMT1	0.791341
COPZ1	0.791366
MRPS33	0.791454
SNRNP35	0.791489
GAK	0.791579
DCAF7	0.791867
FNDC3A	0.791877
DHX15	0.791927
TAF12	0.791984
DDX54	0.792014
KIFC3	0.792026
LYPLA2	0.792095
GPR107	0.792104
SPPL3	0.792111
SLC39A13	0.792138
MBNL2	0.792149
C19orf24	0.792167
TRUB2	0.792175
PSMC3	0.792245
RHOT1	0.792252
KLF5	0.792375
DPM2	0.792376
EIF4G3	0.792389
RYK	0.792403
FOXJ3	0.792421
OXLD1	0.7925
CNOT1	0.792512
PTOV1	0.792532
RBM23	0.79254
PGGT1B	0.79255
TMEM258	0.792552
AIMP1	0.792562
RPS8	0.792566
PCMTD2	0.79261
RCOR3	0.79264
SWI5	0.792662
CNOT6	0.792676
COX11	0.792706
PHRF1	0.792736
ACADVL	0.792758
CMIP	0.792777
NINJ1	0.792794
PTPN12	0.792801
TMEM129	0.792807
SMUG1	0.79284
YWHAB	0.792977
COASY	0.792985
PCBD1	0.793032
SFSWAP	0.793033
SMAD4	0.793039
TMBIM1	0.793066
AKR1A1	0.793123
FBXO21	0.793146
COA5	0.793169
UBE2Q1	0.793172
RNF4	0.79331
CNPPD1	0.793325
SCAF1	0.793332
GZF1	0.793499
ISCU	0.7935
SP3	0.793501
MRPL49	0.793545
CASP3	0.793675
FBXO11	0.79371
PQLC3	0.793726
STAMBP	0.793764
HYI	0.793821
BECN1	0.793917
C9orf85	0.79397
MKNK2	0.793998
ARL8B	0.794085
ZNF800	0.794141
NPAT	0.794159
UBA3	0.794259
ALG2	0.794272
SFT2D2	0.794316
SNX5	0.794338
BET1L	0.794437
CHMP1A	0.794483
NBPF15	0.794534
TWF1	0.794626
RFX1	0.794798
SLC35A1	0.794811
SMARCD2	0.794871
NFE2L2	0.795001
FAM234A	0.795027
KIAA1109	0.79507
SCYL1	0.795108
DIS3L2	0.795128
ABHD17A	0.795128
SGTA	0.795143
EIF4E2	0.795156
DDX21	0.795177
TERF1	0.795201
PRCC	0.795202
RHOT2	0.795202
ECHDC1	0.795262
RIT1	0.795439
ACO2	0.795445
NVL	0.795477
USP48	0.795536
TANK	0.795546
SULT1A3	0.79559
ZBED5	0.795612
PPP4R3A	0.795636
LAMTOR2	0.795692
DNASE2	0.795734
HSP90AB1	0.795757
TOM1L1	0.795821
RBPMS	0.795861
DHRS4L2	0.795984
TMEM9B	0.796015
SPEN	0.796017
ANKLE2	0.796111
TMEM87B	0.796113
RAP1A	0.796159
SETD5	0.796161
PYM1	0.796166
MNAT1	0.7962
RPL4	0.796209
SPTY2D1	0.796345
NXF1	0.796368
SLC35A3	0.796411
CTR9	0.796432
KPNA6	0.796445
ZC3H18	0.796503
LRSAM1	0.796511
MYOF	0.79658
ZNF652	0.796608
SGPL1	0.796615
PYCR2	0.796622
CBWD3	0.796654
TTC9C	0.796657
HDDC3	0.796684
TBC1D9B	0.796718
SARAF	0.796725
RBPJ	0.796732
UBE2E1	0.79681
ARFRP1	0.796823
MTFR1L	0.79685
2021-03-05	0.796966
KLHL26	0.797019
TTC19	0.79702
POM121	0.797026
OCLN	0.797036
ATXN2L	0.797039
UBXN2B	0.797047
SPG11	0.797061
ZNF148	0.797118
ASXL2	0.797136
H6PD	0.797147
FAM120AOS	0.79719
WDR33	0.797191
C16orf58	0.797201
PIK3C2A	0.797298
C8orf59	0.797392
TPM4	0.797496
TMEM126B	0.797568
DARS	0.797585
KIAA2026	0.797588
DCP1A	0.797589
SPIN1	0.797609
HDHD3	0.79763
CRK	0.797637
ARRDC1	0.797658
TNKS1BP1	0.797677
CASC3	0.797748
SLC25A16	0.797771
NPTN	0.797777
TMEM33	0.797827
UBN2	0.797828
ATG101	0.797874
ARL2BP	0.797914
PPM1B	0.797953
ARFGAP1	0.79796
SQSTM1	0.797974
RHOB	0.797986
DIS3	0.797991
LRPPRC	0.798035
BET1	0.798035
COIL	0.79805
DPP9	0.798063
SRP68	0.798068
SCARB2	0.798156
KARS	0.79816
FAM192A	0.798164
MPZL1	0.798168
BOD1L1	0.798201
COX6B1	0.798257
TBCD	0.798268
RALGAPA2	0.79831
STARD3	0.798318
ADAM17	0.798348
RPL3	0.798378
SNRNP27	0.798389
NUMB	0.798437
PHF20L1	0.798465
ZHX1	0.798468
2021-03-07	0.798544
TXNL1	0.79857
GPR108	0.798572
CHID1	0.79868
TMUB2	0.79871
ARL16	0.798737
CHD1	0.798846
MBIP	0.798871
VPS4B	0.798941
WAPL	0.798945
AMZ2	0.798954
HINT2	0.798993
ASAH1	0.799099
TIMM10B	0.799117
KAT8	0.799121
TOR1AIP1	0.799168
SRRT	0.7992
RBM18	0.799209
ATM	0.799256
TTF1	0.799259
AKAP8	0.799389
METTL23	0.799411
NUB1	0.799443
HSF2	0.799452
ELP2	0.799468
HM13	0.799477
GMCL1	0.799507
ACAT1	0.799555
SRPRA	0.799588
HK1	0.799598
RIC8A	0.799616
SMARCE1	0.799641
LPGAT1	0.79969
PRKACA	0.799706
UBN1	0.799753
JAGN1	0.799761
VPS26A	0.799789
ATP6V1A	0.799801
NTPCR	0.799812
SERGEF	0.799813
PEF1	0.799813
PCF11	0.799815
ETFA	0.799819
COQ10B	0.799842
MYO5C	0.799909
OARD1	0.79999
MRPS21	0.80001
MSI2	0.800022
MUM1	0.80006
ENTPD6	0.800074
DOHH	0.800088
CRYZL1	0.800249
AP2A1	0.800274
MIA3	0.800278
AATF	0.800289
SPAG9	0.800306
MPLKIP	0.800337
G6PC3	0.800357
SH2D3A	0.800403
ZCCHC10	0.800421
AP3M1	0.800423
PNPLA6	0.80047
MED14	0.800504
TSSC4	0.800527
GPATCH2	0.800618
CCAR1	0.800714
PREPL	0.800719
GSTK1	0.800792
CETN3	0.800802
ATP6AP2	0.800805
NBEAL1	0.800808
ANAPC11	0.800816
EIF3I	0.800852
FAM110A	0.800862
MTURN	0.800891
TMEM183A	0.800934
RPL36	0.800936
MEPCE	0.800943
NDUFS8	0.800977
RNF181	0.800988
SPPL2B	0.800995
TCEAL8	0.801025
COA4	0.801095
TRPC4AP	0.801168
PARP4	0.801204
CDK13	0.801229
POLR2H	0.801236
PDXDC1	0.801245
MCFD2	0.80127
SBDS	0.801275
TKFC	0.801281
RAF1	0.801289
SNAPIN	0.801289
AKT1S1	0.801311
FUBP3	0.801314
LSM8	0.801321
TLN1	0.801323
PNPLA2	0.801324
DIABLO	0.801335
ARMC1	0.801367
LRRC41	0.801387
BORCS8	0.801493
USP7	0.801512
INTS9	0.801566
GID8	0.801586
PMPCA	0.801638
SYPL1	0.801678
PCSK7	0.801727
ABCB8	0.801759
BLOC1S6	0.801818
TFAP4	0.801828
BOLA1	0.801862
MFSD10	0.801979
TIMM44	0.802009
MSL1	0.802044
CRAT	0.802095
ZC3H14	0.802176
CALU	0.802221
HLA-E	0.802268
ILKAP	0.802295
AP1S1	0.802296
UBE3C	0.802327
USP32	0.802327
LARP4	0.802363
SIRT7	0.802418
PDCD6IP	0.802443
VPS13A	0.8025
MAN2C1	0.802555
PHKG2	0.802568
AK3	0.802575
BZW1	0.802612
IAH1	0.802616
TRAF6	0.802633
DOLPP1	0.802693
FBRS	0.802721
UNC50	0.802764
AGTPBP1	0.802766
ZNF692	0.802773
SURF6	0.802798
PEX13	0.80284
GALNT7	0.802904
CCDC130	0.802911
MRPL30	0.802913
TMEM192	0.802928
STK39	0.802987
PHF11	0.802999
CCDC88C	0.803044
RBM25	0.803045
TRIP12	0.803046
ZC3H15	0.803119
PCGF2	0.803129
COG7	0.803131
RGP1	0.803164
ANKRD10	0.803165
TMEM218	0.803255
LIN7C	0.8033
CEP104	0.803304
RFC1	0.803346
TJP2	0.803371
SH2B1	0.803431
UPF2	0.803435
TECPR1	0.803436
MYL12B	0.803438
EIF1AD	0.80347
DDX19A	0.803493
TCIRG1	0.803513
GTF2H1	0.803539
QDPR	0.803564
PUS7L	0.803579
TMED9	0.803581
NPLOC4	0.803582
DHRSX	0.803598
POLR2M	0.803599
MRI1	0.803604
C11orf49	0.803617
CORO2A	0.803663
CUEDC1	0.803697
ZNF789	0.803708
ZNF830	0.803742
DDX49	0.803811
SUGP2	0.803814
AKAP8L	0.80389
HDAC5	0.803898
PPP6R3	0.803905
ITPA	0.803931
IMP3	0.803961
G3BP1	0.803978
EPS8	0.803987
YAF2	0.803992
PTCD3	0.804007
CSRP1	0.804019
PPP3CA	0.804131
EXOSC6	0.804155
RPL23A	0.804226
ZDHHC13	0.804263
GFPT1	0.804264
EPS15	0.804331
WSB1	0.80436
MRPL42	0.804365
COPS7A	0.804393
ZDHHC16	0.80442
MED1	0.804439
PPP2R5A	0.804495
ASPSCR1	0.804535
ATF2	0.80457
VPS51	0.804574
INO80	0.804581
B4GALT3	0.804614
COA3	0.804636
RALGAPB	0.804669
MT-ATP6	0.804739
LYRM1	0.804765
TMEM30A	0.804767
CMTR2	0.804791
TNKS2	0.804791
PGRMC2	0.804799
PPIL3	0.804801
NCOA6	0.804845
THNSL2	0.804863
SMU1	0.804865
IMPAD1	0.804869
CAMSAP2	0.804972
TEX10	0.804983
INIP	0.805016
C2orf42	0.805032
RTN4	0.805045
GIN1	0.805075
DDOST	0.805103
ZNF707	0.805106
CREB1	0.805116
TRIM41	0.805118
EPN1	0.80516
SZRD1	0.805199
SEC24D	0.805201
SRSF11	0.805207
SCAMP2	0.805214
SIRT3	0.80522
ANGEL2	0.805257
DIDO1	0.80526
YTHDF1	0.805273
TMEM9	0.805345
CCNT2	0.805346
RALGAPA1	0.805362
GSN	0.805365
CC2D1A	0.8054
ERGIC2	0.805403
CCS	0.805456
ALG13	0.805457
PMF1	0.805468
DCTN2	0.805584
GATAD2B	0.805645
CRYL1	0.80566
NUP214	0.805716
CHERP	0.805814
R3HDM4	0.805816
UBAP2L	0.805824
ATP2C1	0.805864
POLR2B	0.805872
WBP4	0.805887
PRKRIP1	0.805896
HSCB	0.805908
RBBP5	0.805917
ABLIM1	0.805918
KRAS	0.805961
VPS41	0.80597
THUMPD1	0.805993
ZDHHC7	0.805997
HMGCL	0.806016
UFL1	0.806054
PCGF1	0.80608
BRMS1	0.806088
CCNK	0.80612
PEX11A	0.806124
RC3H1	0.806193
PARD6B	0.806197
FRA10AC1	0.806212
SUB1	0.806216
SLC25A23	0.806225
ZC3H13	0.806231
ATXN7L3	0.806232
DNAJC30	0.806237
SAR1B	0.806278
KLHL20	0.806301
MON1B	0.806365
NAT9	0.806374
NFE2L1	0.806401
CNOT3	0.806403
MYO1B	0.806467
TRNAU1AP	0.806484
ANKZF1	0.806492
SLC4A2	0.806555
DDX41	0.806566
PSPC1	0.80659
AGRN	0.806617
BAZ1B	0.806639
NIPAL3	0.806643
STAU2	0.806644
SCAP	0.806659
DMTF1	0.806662
CDC42SE1	0.806706
TRAPPC3	0.80674
MBD4	0.806778
JMJD6	0.806792
ADAR	0.806793
XRRA1	0.80691
ZNF720	0.806986
WDR20	0.807019
TADA1	0.807048
USP34	0.80708
WDR34	0.807097
HIF1AN	0.807118
TSPAN14	0.807138
RPS28	0.807167
ZNF33B	0.807185
RPS24	0.807214
NONO	0.807247
PSMD3	0.807259
SMARCAL1	0.807265
ARHGAP27	0.807337
LPIN1	0.807372
NISCH	0.807373
XRCC6	0.807397
RPL19	0.807448
UCK1	0.807464
ARID1B	0.807486
CTSZ	0.807489
KDM5C	0.807505
GALT	0.807543
ARL14EP	0.807546
PRPF3	0.807569
GALE	0.80757
VDAC1	0.807581
FAM200B	0.807602
SPR	0.807674
SCAMP1	0.807692
ARFIP1	0.807693
EZH1	0.807725
AHDC1	0.807737
PWWP2A	0.807771
TMEM30B	0.807777
PPA1	0.807835
TAB1	0.807837
FBXO3	0.807859
HIGD1A	0.80786
DECR1	0.807869
SNX12	0.807876
DNAJC5	0.80794
ZBTB43	0.807946
TCERG1	0.807984
ZNF276	0.808039
UXT	0.808045
FAM189B	0.808101
CCDC59	0.80813
CBY1	0.808169
SYVN1	0.808193
GSPT1	0.808249
IFT20	0.808261
DDX6	0.808348
PLEKHJ1	0.808357
PIP5K1A	0.808357
DCAF8	0.808358
ATP8B1	0.808395
PSMD13	0.808396
POLR2C	0.808399
MCM3AP	0.808459
XRN1	0.808462
MYH14	0.808475
SPAG16	0.808515
ETNK1	0.808542
DCTN4	0.808582
CYB561	0.808602
MRPL43	0.808607
RAB3GAP2	0.808683
PGAP3	0.808687
NOB1	0.80869
HMGXB3	0.80869
CCDC25	0.808691
SUPT6H	0.808697
ARL1	0.808703
DNPEP	0.808704
ZCCHC7	0.808786
DCAF5	0.80881
TCEANC2	0.808814
CSNK1G3	0.808827
RNF34	0.808831
MFF	0.808834
WDR45B	0.808865
CHCHD5	0.808868
CCDC124	0.808879
ARHGAP1	0.808924
PLEKHM1	0.808964
RDH14	0.80904
USB1	0.809043
PPP4R2	0.809048
ALKBH8	0.809058
MRPS27	0.809102
BLCAP	0.809122
MAT2A	0.809123
TOX4	0.809157
MARK2	0.809218
TMEM18	0.809221
SAR1A	0.809262
SH2D4A	0.809268
CEP95	0.809341
VDAC2	0.809367
ACCS	0.809376
VPS4A	0.809393
DEGS1	0.8094
TRMT44	0.809432
TCAIM	0.809436
JUNB	0.809444
SLC39A9	0.809476
ZNF3	0.809478
ZNF808	0.809516
ESF1	0.809524
TBC1D13	0.809527
EIF3C	0.80955
AASDHPPT	0.809552
NOL8	0.809583
NACC1	0.809704
PPP1R8	0.809734
CLNS1A	0.809738
E2F6	0.809752
TEX261	0.809829
APOOL	0.809941
CLASP1	0.809944
CSNK2A1	0.809952
MED21	0.809961
FZR1	0.809998
CPSF7	0.810007
NSFL1C	0.810016
ZNF768	0.810068
SDHD	0.810083
SCNM1	0.810084
ACBD6	0.810086
ERGIC1	0.810171
CDC16	0.810255
COX18	0.810275
SAP30BP	0.81029
HERPUD2	0.810328
ACAA2	0.810333
SETDB2	0.810343
CIZ1	0.810354
TRIP11	0.810371
RAD23A	0.810382
DCP1B	0.810402
UBTF	0.810461
SMARCC2	0.810489
MICU2	0.810568
SHROOM3	0.810588
PPP6R1	0.810601
NELFCD	0.810605
L3MBTL3	0.810617
ZDHHC24	0.810658
NUDC	0.810676
FKRP	0.810738
CERS5	0.810753
RHBDD2	0.810787
MRPL17	0.810835
RAI1	0.810843
NDUFV3	0.81085
KRCC1	0.810926
NUDCD3	0.811014
RNF41	0.811021
SIN3A	0.811058
COPS2	0.811157
ECHDC2	0.811162
STK40	0.811174
NBPF9	0.81118
ING3	0.811214
HFE	0.811214
CCDC93	0.811229
NIPSNAP3A	0.81123
WDR41	0.811251
MRPS2	0.811282
ZNF609	0.811294
SHPK	0.811364
ARPIN	0.811377
ARAF	0.811388
SNAPC2	0.811406
DDB1	0.811422
UBL3	0.811424
CFLAR	0.81143
RRP8	0.811479
SLC25A29	0.811509
ZSWIM8	0.811513
SCAF8	0.811523
RPS6KA1	0.811527
PSMD5	0.811534
NDUFB2	0.811535
PHF21A	0.811574
RBM14	0.811621
ARIH2	0.811624
SLC39A3	0.811638
PDIA3	0.811698
RPL11	0.811703
KEAP1	0.811714
LMAN1	0.811721
EIF5B	0.811743
TAF2	0.811747
MAPKAP1	0.811803
PPP3CB	0.811841
ZBTB6	0.811849
ZC3H6	0.811891
ABI2	0.811904
DCTN1	0.81192
ATG4D	0.811929
FKBP8	0.81193
SRSF10	0.811966
NR2F6	0.812045
EVI5L	0.812181
CRIPT	0.812222
ARFGAP3	0.81225
RNF141	0.812251
TOR1AIP2	0.812283
NCOR1	0.812287
TOP1	0.81232
KIAA1143	0.812375
NCBP2	0.812401
MORC3	0.812404
TRABD	0.812425
RICTOR	0.812434
TBC1D14	0.812462
FBXO28	0.812487
KLHL12	0.812496
ERMARD	0.812503
DPP8	0.81251
FNBP1	0.812512
NAA25	0.812564
BSG	0.812613
PARVA	0.812621
NDUFA7	0.81267
SMCHD1	0.812718
TMED1	0.812731
ARID4A	0.812733
MED31	0.81275
ATP6V0D1	0.812826
SETD7	0.812835
DCAF10	0.812846
FBXL3	0.812875
POLR3E	0.812878
THAP5	0.812927
C6orf89	0.812928
SLC41A3	0.812928
EHMT1	0.812962
MTG2	0.812974
TMED7	0.813019
RAB22A	0.813037
PSME4	0.813062
PSAP	0.813087
RPRD1B	0.813115
PTPN11	0.813117
PIBF1	0.813135
MFN2	0.813164
PDLIM5	0.813171
ZNF862	0.813175
HEBP1	0.813176
TMEM87A	0.813179
GIPC1	0.813203
MED30	0.813211
PPTC7	0.813238
SLK	0.813257
CAMK2G	0.813272
C10orf88	0.813317
SDHB	0.813324
CHMP4C	0.813358
DNAJB12	0.813377
PRPF4B	0.813395
HAGH	0.813438
VPS28	0.813505
PPP4R1	0.813521
ACTR3	0.813578
ABHD13	0.813594
SMG5	0.813597
TCAF1	0.813626
MANBAL	0.813663
RAB7A	0.813672
TRMT1	0.813717
AHI1	0.813762
NUDT22	0.813848
POLR2L	0.813872
PKD1	0.813881
ZFPL1	0.81389
FAM122B	0.81391
MAP7	0.813911
OXA1L	0.813914
LUC7L	0.813923
WRAP73	0.814038
TMEM134	0.814079
WDR27	0.814109
FZD6	0.814115
MFSD14A	0.814135
CDK17	0.814144
SMURF1	0.814153
OFD1	0.814201
FUBP1	0.814231
DPY19L4	0.814249
RPS15A	0.814261
RBM12B	0.814312
TFAP2C	0.814332
ZNF593	0.814355
ZRSR2	0.814388
RBM10	0.814391
ARPC5	0.814435
HSPA8	0.814444
SLU7	0.814456
TK2	0.814486
CRYZ	0.814551
PPP1R9A	0.814552
PRKCI	0.814577
SNX14	0.814593
UQCRQ	0.814609
KBTBD6	0.814643
PSMA7	0.814671
CD99	0.814676
CRB3	0.814706
CHMP6	0.814729
ZNF142	0.81479
GAA	0.814794
GAB1	0.814807
RALBP1	0.814817
OTUD7B	0.814822
OSBP	0.814836
GOLGA8B	0.814842
TMEM127	0.814864
SLC25A12	0.814893
ADI1	0.814929
ZFAND1	0.81493
TRIM13	0.81493
MAU2	0.814952
VPS45	0.815011
DUSP3	0.815033
SPIDR	0.815064
PPIP5K2	0.815069
ZNF791	0.815116
TBL2	0.815129
ZBTB8OS	0.815166
UBE2Z	0.81522
EP300	0.815264
KDM4C	0.815273
AFF1	0.815291
PPHLN1	0.815328
IPO9	0.815336
SPTBN1	0.815367
MRPL50	0.815385
ATG2A	0.815385
TMEM131	0.815425
ZNF91	0.815449
DAZAP1	0.815473
ABHD18	0.815484
KRTCAP2	0.815485
GUF1	0.815521
SLC36A4	0.815533
LAPTM4A	0.815543
SLC37A1	0.815564
POLDIP3	0.815631
VAPB	0.815635
SUGP1	0.815649
UBE2V2	0.81566
UBR4	0.815685
TMEM245	0.815717
ABHD14B	0.815728
ZNF473	0.815784
DNAJC2	0.815786
ZCCHC9	0.815787
TRIQK	0.815832
SEPSECS	0.815845
ZNF786	0.815868
CWC22	0.815884
CNTLN	0.815906
MT-ND3	0.815917
SLC44A1	0.815965
ICE2	0.816004
SUMF1	0.816061
FAM149A	0.816083
GABBR1	0.816179
LMBRD1	0.816203
MFSD1	0.816219
MAT2B	0.816247
SDHAF2	0.816298
BTBD7	0.816298
RNF169	0.816326
BAZ2A	0.816345
ZNF644	0.816375
PRR14	0.816455
GPN2	0.816463
SS18L2	0.816483
ZFYVE27	0.816487
PTPN3	0.816493
NMD3	0.816512
WWP1	0.816529
SEC23IP	0.816532
MPPE1	0.816532
LRBA	0.816543
DAPK3	0.816559
ATP13A1	0.816564
RNF6	0.81657
RNF14	0.816582
FAF2	0.816588
CAPN1	0.816605
MEF2D	0.816629
RAB17	0.816639
PXYLP1	0.816645
CAPZB	0.816646
CHP1	0.816685
C16orf72	0.816722
DEDD	0.81673
ZNF827	0.816774
ORMDL2	0.816794
RPS6KB1	0.816842
TRIM4	0.816852
MBD3	0.816865
MCEE	0.816908
LRP5L	0.81691
CUL1	0.816946
ALDH9A1	0.816972
RPRD1A	0.817039
WDR55	0.817047
MOB1A	0.81705
TMED5	0.817073
ATP11A	0.817107
PIGG	0.817135
MED25	0.817147
RNF40	0.817153
WDFY3	0.817191
TEAD1	0.817202
MRPS7	0.817226
CSNK1G2	0.817237
USP38	0.81727
HSD17B7	0.81729
[truncated: 8,572 more rows]

## Sheet: heterogeneity.melanoma
Supplementary Table 6. Values of expression heterogeneity in melanoma
Gene	Heterogeneity
RPL19	0.322214
RPLP1	0.327048
RPL41	0.334493
RPL15	0.349912
PPIA	0.356824
EEF1A1	0.35832
HSP90AB1	0.364155
FTH1	0.369522
RPS12	0.370574
RPL23A	0.371561
RPL13	0.374165
PTMA	0.385771
RPL3	0.389498
RPS3A	0.391075
RPL27A	0.397289
ACTG1	0.398431
SERF2	0.399135
RPL10	0.399559
RPLP2	0.40132
TPT1	0.402944
RPL4	0.407843
RPL32	0.409035
RPS27A	0.409107
NOS1	0.414448
RPS8	0.415378
MIF	0.416326
RPS20	0.420392
RPL37A	0.421494
RPL9	0.424751
RPL17	0.427312
NPM1	0.427893
RPS23	0.431958
NACA	0.432265
RPS27	0.432406
RPS4X	0.432443
RPS14	0.432805
EIF1	0.44247
GAPDH	0.443846
RPL31	0.4448
CFL1	0.444986
RPS17	0.445209
RPL14	0.448019
RPS13	0.453398
SV2B	0.454776
RPL5	0.456908
RPL30	0.456977
RPS18	0.465329
H3F3B	0.470545
RPL11	0.47074
RPL10A	0.473671
HSP90AA1	0.473814
RPL37	0.474745
SLC7A14	0.475001
FAM83B	0.47506
RPL7	0.475952
CNBP	0.480905
RPL38	0.480965
RPS2	0.482094
YWHAZ	0.483468
RBM3	0.4841
ACTB	0.484181
RPS15A	0.484493
PABPC1	0.48482
RPL34	0.48483
FTL	0.488301
ARNTL2	0.489222
METTL21A	0.489268
RPLP0	0.489309
RPL6	0.48988
SKP1	0.491895
XKR5	0.492154
RPL27	0.492213
RPS3	0.493779
ALDOA	0.494596
DSC3	0.495672
CYP20A1	0.496476
CACNG8	0.496702
TPM3	0.497228
RPL8	0.500264
UQCRB	0.501166
RPL23	0.501358
UBA52	0.5015
TMSB10	0.501697
ERN2	0.503365
NAP1L1	0.503425
RPS7	0.504973
SLCO1A2	0.504988
ORAI2	0.505244
RPL36A	0.505573
HUNK	0.506029
CYP8B1	0.507314
TOR1AIP2	0.508096
BTF3	0.508812
RPL35	0.509178
RPS15	0.512166
GOSR1	0.512715
RPL35A	0.51314
ADIPOQ	0.515123
GPR78	0.515658
C11orf58	0.516765
WDR17	0.518208
HSPA8	0.518522
NWD1	0.519618
SCN3B	0.520518
RPS9	0.520815
RPL29	0.520903
ZNF738	0.52208
RPS6	0.522163
SLC14A1	0.522213
SLC4A1	0.522363
RPSA	0.522898
RPS6KA6	0.523361
BEND2	0.524352
MPP7	0.525635
RPL39	0.52582
NPAP1	0.526222
SKIDA1	0.526427
MACC1	0.526475
ZNF99	0.526491
ARGFX	0.526613
RPL24	0.526976
NDUFA4	0.527004
SLC25A6	0.527506
MCTS1	0.52781
LPP	0.528522
CFLAR	0.528685
GPR12	0.528848
ZBTB8A	0.529048
CDHR3	0.529331
GRM6	0.530156
C20orf203	0.530626
HNRNPK	0.531018
MINOS1	0.532226
PCDHA9	0.53314
UQCRQ	0.533195
EREG	0.53397
IRGQ	0.534485
SUMO2	0.534553
ODF2L	0.534779
KCNJ3	0.535481
TLR7	0.536603
RPL22	0.536657
RPL12	0.536832
NKPD1	0.536921
OAZ1	0.53697
SPN	0.538202
ZNF850	0.538553
RBMS2	0.538788
CCBE1	0.538886
KLB	0.541287
ORC4	0.541341
RPS25	0.541383
EEF1G	0.541431
EXPH5	0.541484
ZNF681	0.541491
ASZ1	0.541701
IKZF3	0.542617
PROM2	0.542779
NCL	0.54319
PDE4C	0.543667
COX4I1	0.543963
ADAMTSL2	0.543973
MYLK3	0.544194
FAM227A	0.544574
SCN11A	0.544854
SCAI	0.545837
ZNF264	0.547211
ZNF471	0.547258
ATCAY	0.548698
DGKB	0.548801
RPL7A	0.548981
MAPK13	0.549101
DNAL1	0.55013
XIAP	0.550147
NPHS1	0.550558
OPHN1	0.550704
MDM4	0.550724
RPL28	0.550871
TLCD2	0.551041
PRR11	0.551669
ZNF793	0.551969
PRRC2C	0.551976
NLRP8	0.552087
POLH	0.553046
CD84	0.554183
HNRNPA2B1	0.55426
CHP1	0.554304
NPTXR	0.554329
STX1B	0.555117
BCAS1	0.556494
AAK1	0.557423
SSR1	0.557898
PDE6A	0.557945
RPS28	0.558021
RPS10	0.5583
RPS16	0.559256
ARF1	0.560161
LYRM7	0.560645
TNFAIP8L1	0.560713
NME2	0.560771
ZC3H12B	0.561162
NLRC3	0.561316
TNFRSF9	0.561329
LMX1B	0.561492
DSEL	0.562297
RSL1D1	0.56242
CHCHD2	0.562626
TMEM236	0.563498
CLEC19A	0.56389
ZNF490	0.563914
L2HGDH	0.564012
SERBP1	0.564871
MTRNR2L5	0.565506
RPL26	0.565549
SLC6A4	0.567159
LRRC19	0.567492
RHOA	0.567699
ENTPD1	0.567701
TFDP2	0.568003
ATP6V1G1	0.568604
UGGT1	0.56865
KIF1C	0.569068
KCNN3	0.569144
ANAPC16	0.569197
YWHAE	0.569533
SPRED3	0.569659
HOOK3	0.569699
CABP4	0.570086
SHISA9	0.570275
FUS	0.570327
PPEF2	0.570536
CALM1	0.570748
PSMB2	0.570835
ST13	0.570978
NMNAT1	0.571191
SEC62	0.571214
ZNF865	0.572072
CHST6	0.572332
ATP8B1	0.572396
MAP3K9	0.573075
DPYSL5	0.573192
TRIM58	0.573351
RPS11	0.573542
SYNPO2L	0.573783
SAMD5	0.573981
AGMAT	0.574066
SLC19A3	0.574785
HRH4	0.57493
NCMAP	0.575119
TNS4	0.575316
ABCC9	0.576182
ZYG11A	0.576421
NUGGC	0.576973
PRND	0.577072
GBP6	0.577451
SOX7	0.577509
NOL9	0.577652
GTF2H5	0.578076
PIGR	0.578467
YWHAB	0.57853
ICA1L	0.579012
C17orf75	0.579142
TOMM7	0.579184
SIGLEC8	0.579557
CLDN16	0.579585
WWC1	0.579765
LHFPL5	0.580432
MEFV	0.581485
RPS24	0.58151
THRAP3	0.581927
VIPR2	0.582201
DSG3	0.582768
GK5	0.582797
CORO2A	0.583266
FBXL18	0.583328
ASTN2	0.583835
GSDMC	0.58409
PFDN5	0.584471
FOXP4	0.584591
ACSL6	0.584595
TOR4A	0.584819
FAM83E	0.58495
MRO	0.58512
SLC15A1	0.585844
SIX4	0.586049
PBOV1	0.586181
VHL	0.586315
PGPEP1	0.586408
PLA2G4E	0.586614
TECRL	0.586737
PRRG4	0.587097
G6PC	0.587129
ATAD3C	0.587241
ATP1B4	0.587341
ZFP14	0.587366
DDX51	0.5874
CCDC142	0.587559
POU2F3	0.587614
VIM	0.588037
CD209	0.588176
OPA3	0.588316
SLC7A11	0.588986
SIGLEC10	0.589368
ZNF483	0.589619
TRAPPC2	0.590443
PXMP4	0.590576
HNRNPC	0.590578
SIGLEC11	0.590865
RPS26	0.591366
LDHB	0.592717
RAB7A	0.592782
CYP1A2	0.592835
TMEM212	0.592841
SLC6A20	0.592878
ZC3H6	0.592887
FFAR4	0.593257
SLC4A8	0.593884
ENO1	0.593949
TMEM120B	0.594217
RPL18A	0.594218
CCDC114	0.594446
PLXDC1	0.594852
ZC3H12D	0.595457
TMC7	0.595582
TMA7	0.595979
MUC20	0.59598
AP4S1	0.59606
SLC52A1	0.596471
GNE	0.59651
UBB	0.596643
EMP2	0.59675
LRTOMT	0.597456
ZNF714	0.597709
NUCKS1	0.597875
TRPV1	0.597915
ADM2	0.598466
HMGB1	0.598536
CHRM3	0.599264
TMC5	0.599516
TNRC6B	0.599708
C21orf62	0.599989
HSPB1	0.600013
CYP2B6	0.600248
WDR66	0.60041
AKAP5	0.600916
CDC42	0.60101
SLC5A5	0.60105
GNL3L	0.601346
SLC9A7	0.601406
PHACTR4	0.601421
ACBD7	0.601769
SLC25A3	0.60211
SHOX	0.602396
KIAA1324	0.60244
PRR23A	0.602624
DGKE	0.602768
RPS29	0.60284
FUT6	0.602873
BCL2L15	0.603077
KLRD1	0.603523
LMOD3	0.603683
GP6	0.604246
STON2	0.604464
MBOAT1	0.604512
MAPK1IP1L	0.604861
FAU	0.604873
FBLIM1	0.605035
CCL22	0.605311
NEK5	0.605632
SLC14A2	0.605722
WNT7B	0.60573
HSPD1	0.606109
F2RL3	0.606273
SRP14	0.606306
OR7D2	0.606466
GJC1	0.606642
STAC2	0.606708
MCFD2	0.606797
RAN	0.606836
GPR82	0.606869
ZIM3	0.607012
RNF125	0.607104
RPS21	0.607169
MOGAT3	0.607487
SPIB	0.607579
MTRNR2L4	0.607732
GDPD1	0.608014
NYAP2	0.608123
ISPD	0.608158
NAA38	0.608207
FUT1	0.608318
NMUR1	0.608375
FBXO27	0.60846
TAF8	0.608518
LDLRAD1	0.608749
LAMP3	0.608913
DDX5	0.609531
ANKS4B	0.60965
SLC25A53	0.609697
ARL11	0.609707
KIN	0.609849
ZNF492	0.610131
PHAX	0.610253
TVP23C	0.610306
IBA57	0.610647
CRTAP	0.611024
NLRP12	0.611199
KCNA7	0.6119
ABCA9	0.612204
STAR	0.612483
QPCTL	0.61289
PFN1	0.612913
PRDX6	0.613191
AKAP9	0.613351
GALNT6	0.613398
MYL6	0.613605
EEF1D	0.613757
CEACAM5	0.613906
DFFA	0.613949
DUXA	0.614039
ZNF716	0.614358
CALM2	0.614368
NONO	0.614505
PTGIS	0.614578
CA5B	0.614596
SCD5	0.614633
CYCS	0.614669
RPL18	0.614901
CYP27C1	0.615028
ZKSCAN3	0.615261
NRSN1	0.615481
GLIPR1L2	0.615553
ATP6V0D2	0.615646
TRAF3IP2	0.61566
GATAD1	0.615872
PPM1K	0.615946
C9orf66	0.616162
RNF222	0.61648
AP1S3	0.616633
NDUFC2	0.616717
OLFML2A	0.617066
KCNH6	0.617114
PNPT1	0.617126
LOC100130451	0.617135
MARVELD3	0.617197
BRIP1	0.617211
C1QTNF2	0.617315
ATXN3	0.617516
SON	0.617567
KIF18B	0.617676
HYAL4	0.618358
GPR65	0.618438
GALNT15	0.618743
TMEM213	0.618848
COX18	0.618858
SGSM1	0.618974
CPA4	0.619054
PSMB4	0.619118
ANXA5	0.61944
PAPLN	0.619891
FKBP14	0.62007
RAET1E	0.620271
RUNDC1	0.620619
MS4A10	0.620839
ZNF486	0.621135
IL23R	0.621165
MAVS	0.621378
PCDH11X	0.621392
PNPO	0.621607
EIF3C	0.622194
ZNF780B	0.622423
CCDC125	0.622453
RNF41	0.622526
SET	0.622656
HNRNPA3	0.622658
IVD	0.622658
ENAH	0.622815
PNPLA1	0.623097
SRRM2	0.623124
RPS19	0.623238
IL17RD	0.623247
AKR1D1	0.623573
APOF	0.623627
PRR23C	0.623935
VAPA	0.624584
ACADSB	0.624587
SMYD4	0.624713
PLIN5	0.624785
METTL8	0.624792
TMPRSS11B	0.625012
SFTPB	0.625257
EIF4B	0.625311
HTR3B	0.625333
FKBP1A	0.62575
EPPIN	0.626064
PIWIL2	0.626597
COX6C	0.626712
CRX	0.626741
PTAFR	0.627549
FGFR2	0.628584
PCDH11Y	0.628671
SIRPB2	0.628721
SLC15A2	0.62877
RBM8A	0.628962
FBXL20	0.628975
SPDYE3	0.629295
PKM	0.629401
TMEM170B	0.629509
ALDH8A1	0.629533
TAT	0.629622
EIF5AL1	0.629904
TRPM7	0.629919
PGM2L1	0.629978
MPL	0.630005
XRCC2	0.630068
PEBP1	0.63098
TOMM20	0.63104
CLDN18	0.631096
FCF1	0.631115
RBBP4	0.631223
MTRNR2L3	0.631302
SLC4A5	0.631373
ST8SIA4	0.631566
ZNF578	0.631947
PGAM5	0.632041
CHST1	0.632182
GSTP1	0.632331
ZNF737	0.632564
GPR83	0.633063
SUB1	0.63313
C8orf86	0.63355
ELMOD1	0.633778
TNFAIP8L3	0.633815
PCBP2	0.63414
STEAP2	0.634581
MTFMT	0.634723
PPIL6	0.635065
GPR37L1	0.635314
GFRAL	0.635392
L1TD1	0.635477
SVOP	0.635513
FGF5	0.635808
ARHGAP1	0.635811
METTL2A	0.635838
CCR6	0.636085
C2orf91	0.63623
LY75	0.636311
RRP15	0.636386
KBTBD12	0.636404
FUT2	0.636586
ZNF814	0.636663
SRSF1	0.63678
FOXK1	0.636842
SYDE2	0.636954
ZFP42	0.637288
AIPL1	0.637336
LAMC2	0.637393
TLR10	0.637467
HUWE1	0.637556
CPT1A	0.637701
SLC44A4	0.637957
PALM2	0.638635
ASB16	0.638708
COX7C	0.638857
CEP41	0.639068
MATR3	0.639178
PDLIM5	0.639284
FZD2	0.639423
UBC	0.639749
PDAP1	0.64049
HPSE	0.640491
RNF7	0.640499
MORF4L1	0.64072
ZNF674	0.640738
DMBX1	0.641042
VSTM4	0.641345
PECAM1	0.641735
HNRNPU	0.642042
CGNL1	0.642099
2021-09-14	0.642196
ADAMTS17	0.642494
DDA1	0.642694
DAND5	0.64285
SLC12A6	0.642893
GP2	0.642943
SLC35F6	0.643059
S100A11	0.643165
IL11	0.643277
FLT1	0.643516
NLRP3	0.643629
PIPOX	0.64363
HSPA9	0.643685
SSR3	0.64381
NXPE3	0.644225
CEP104	0.644325
PLCXD1	0.644525
WHAMM	0.64464
ZNF554	0.644681
HAUS2	0.644759
HSPE1	0.644836
AQP6	0.645258
YME1L1	0.645348
RASGRP4	0.645389
VSIG1	0.64542
LDHA	0.645615
ZNF805	0.645713
RPS27L	0.646004
OST4	0.646059
TIGD1	0.64611
TPR	0.646224
LOC100144595	0.646239
TPI1	0.646289
OPRK1	0.646846
SMU1	0.647127
EPGN	0.647158
XPNPEP3	0.647244
CD300LG	0.647473
WASF2	0.647655
TNFSF14	0.647708
GHR	0.647832
LRPAP1	0.647846
SYNPO2	0.647904
RNF213	0.647911
CHST5	0.648366
GREB1	0.648708
SLC25A34	0.648741
CD3EAP	0.649083
MCF2L2	0.649299
POLR2L	0.649401
TVP23A	0.64948
PACS2	0.649625
SOD1	0.64974
CHP2	0.649757
SLC16A7	0.649869
CES3	0.650031
SLC36A2	0.650234
ZNF80	0.650375
MFAP5	0.650405
OCLN	0.650608
C17orf77	0.650814
KCNJ11	0.651205
XKR9	0.651362
KLLN	0.651459
DESI1	0.65147
MTDH	0.651562
PSMA7	0.651652
EDF1	0.651885
2021-09-07	0.651984
ZNF835	0.652201
GSDMA	0.652273
HSBP1	0.652357
PIGX	0.65247
ADRA1A	0.65264
ZNF785	0.652648
LEPR	0.652756
PHC3	0.65299
PTPN14	0.65303
PPARA	0.653037
VENTX	0.653107
CCDC120	0.653354
NMT2	0.653438
EIF2S3	0.653517
DPPA4	0.653589
MRI1	0.653807
MEAF6	0.653903
CLCC1	0.653927
RPL36	0.653972
SRSF3	0.654171
GNG5	0.654183
COX5B	0.654231
MAB21L3	0.654352
DTWD2	0.654463
OR51E2	0.654616
GLB1L3	0.654748
IFNLR1	0.654808
CHDH	0.654862
TBXA2R	0.654943
CXorf56	0.655089
HTRA4	0.655123
ZNF286B	0.655278
MGST3	0.655402
SCARF1	0.655409
LILRB3	0.655437
GPLD1	0.655844
KCNE4	0.656
SLC37A2	0.656218
WAC	0.656236
KLK7	0.656348
BHMT2	0.656406
KCNE3	0.656571
ARPP19	0.656574
KLHL30	0.656741
PTPRB	0.657135
FCAR	0.657275
PATE4	0.657277
SNTB2	0.65737
LRRC58	0.657498
ZNF445	0.657507
MYL12A	0.65783
DBT	0.65787
POU5F1	0.65791
DCDC2	0.658011
CALD1	0.658082
ANKLE1	0.658093
2021-03-06	0.65814
HNRNPL	0.6582
NSL1	0.658335
SPC25	0.658452
ZNF665	0.658473
IRGM	0.658645
UQCR11	0.658958
ZBTB3	0.659032
SHE	0.659102
IRAK4	0.659119
APAF1	0.659808
MAP4	0.659917
KIAA0754	0.660029
CIRBP	0.660717
SRRM1	0.660728
DCAF10	0.660875
HP1BP3	0.661129
SKA1	0.661186
EP400	0.661202
CNNM3	0.661222
IL17RA	0.661224
BSG	0.661381
SLC9A4	0.661451
ATRX	0.6615
CCDC113	0.661567
TMEM56	0.661603
DDX17	0.661914
CCL16	0.661947
CSDE1	0.662096
NDFIP1	0.662311
GSG1	0.662664
CARD8	0.662765
SAR1B	0.662834
USP33	0.662844
ZNF677	0.663072
PLGLB1	0.663123
TSHZ2	0.663171
SYT15	0.663381
FZD3	0.663385
IL12RB1	0.663633
RBM39	0.663685
HNRNPA1	0.663798
TDGF1	0.664188
BPTF	0.664192
PDP2	0.664225
IPO9	0.66432
GLG1	0.664498
CBX5	0.664603
SLC35E1	0.664624
RPS5	0.66468
TMEM33	0.664974
SPRED1	0.66509
MR1	0.665133
LAX1	0.665155
TSTD3	0.665295
PARD6G	0.665442
SGTB	0.66549
PDE7A	0.665503
HHLA2	0.665729
MYO5C	0.665801
SNRPE	0.665912
PPP1CB	0.666081
XAF1	0.666212
EEF2	0.666337
TNFSF15	0.666442
SNX27	0.666469
RRP7A	0.666649
FBXO45	0.666787
CCL5	0.666802
ZNF527	0.667212
GGT6	0.667248
TXN	0.667673
CLEC4E	0.667968
SPATA5	0.668012
TTC3	0.668187
PAFAH1B2	0.668227
INMT	0.668392
ZG16	0.668481
SMG1	0.668629
TBC1D24	0.668667
RTBDN	0.668815
ELOVL7	0.668823
SULT2A1	0.668853
SNRNP200	0.66889
PARK7	0.669089
PAQR5	0.669351
EXOC3L2	0.669564
AFF4	0.669696
CLEC7A	0.669704
HELZ	0.669915
HMGN2	0.669917
TMEM41B	0.67058
EIF5	0.67085
CHMP4C	0.670992
C5orf64	0.671105
RHD	0.671118
DENND6A	0.671121
PER2	0.671243
KPNA6	0.671677
EXD1	0.671802
ZNF587	0.672037
LPIN3	0.672302
KCMF1	0.672565
SLC24A4	0.67269
ZNF652	0.672737
PSTPIP2	0.673018
CYP4V2	0.67341
ITPRIPL2	0.673417
PRRC2A	0.673422
TRIM72	0.673496
SLC30A4	0.673514
BVES	0.673715
UBE2I	0.673929
ZNF667	0.673979
EIF5B	0.674018
CAMK1D	0.67411
POMP	0.674156
TMEM45B	0.674296
FADS6	0.674381
POLR2F	0.674681
PHB	0.67471
LETM1	0.67518
CYB5R3	0.675344
BRWD3	0.67601
MTPN	0.676054
SMIM12	0.676352
ULK2	0.676551
DDOST	0.676728
HINT1	0.676847
LRRC3	0.676855
MANEAL	0.676952
CTNNB1	0.677103
KREMEN1	0.677416
ARPC2	0.677432
DSTN	0.677432
HNRNPH1	0.677484
TAX1BP1	0.677522
CHRNA5	0.677534
GOLGA2	0.677551
KCNJ5	0.677626
PGK1	0.678092
TNNI1	0.678183
RAB3B	0.678468
CDC14C	0.678527
PPIB	0.678578
TMEM130	0.678609
RINL	0.678637
EIF4A1	0.67864
CUTA	0.678924
LUZP6	0.679051
MAK	0.679258
GPR1	0.679421
UPK1B	0.679495
BBS5	0.679588
ZHX3	0.679791
NDUFV3	0.679819
SPAG9	0.679968
UGT2B15	0.680487
MPHOSPH8	0.680838
AK2	0.680893
UGT8	0.680973
HCAR1	0.681375
TSPAN3	0.681522
TMEM119	0.681547
DIRC1	0.681608
ZNF706	0.681679
ANP32A	0.682125
CCDC30	0.682515
PDE6B	0.682575
PANK1	0.68299
LARP1	0.683062
SRSF12	0.683288
MYEF2	0.683401
EIF3H	0.683548
RPH3AL	0.68377
IAPP	0.683875
AICDA	0.68389
BMP8A	0.684131
JAM2	0.684201
SLC2A4	0.684357
FLVCR1	0.684407
TMPRSS3	0.684724
COX7A2	0.684748
RAB3IP	0.685132
EIF4A2	0.685378
SLX4	0.68575
BNIPL	0.685837
STX11	0.685902
RAB42	0.686059
ZNF829	0.686179
ZNF557	0.686188
GTPBP10	0.686463
MXRA7	0.686464
CLTC	0.686505
ADH4	0.686566
HDLBP	0.686662
RHBG	0.686703
SRSF11	0.686706
NUP43	0.686733
CEACAM8	0.686929
QRFPR	0.687134
RFT1	0.687186
HERC2	0.687287
EIF4G2	0.687838
VPS53	0.687923
DYNC1H1	0.688121
ERVV-1	0.688153
EEF1B2	0.688154
MRFAP1	0.68822
SLC35E3	0.688498
FRRS1	0.688816
SF3B3	0.688871
TMEM136	0.68895
EEF2K	0.689047
COMMD6	0.689065
ZYG11B	0.68917
LIMS1	0.689286
USP9X	0.689524
CDH23	0.689605
C12orf77	0.689709
POM121	0.689777
NBPF10	0.689866
LRRC25	0.689868
YBX1	0.689931
TMEM156	0.689989
ZNF713	0.690076
RHBDL2	0.690101
DMC1	0.690515
KCNMB4	0.690576
PNMA2	0.690588
UBR4	0.690773
LYZ	0.690921
PRKDC	0.690989
XRCC6	0.691098
XRCC5	0.691234
SRSF5	0.691758
SMIM17	0.691834
UBN2	0.691875
MARVELD2	0.692007
MDM2	0.692163
RBM43	0.692232
GCLM	0.692316
SLC12A8	0.692402
PLEKHG2	0.69283
PTK6	0.692831
DCUN1D5	0.692842
SAP18	0.692852
TMCO1	0.692894
ZDHHC15	0.692939
NOM1	0.693115
MACF1	0.693471
MTRNR2L7	0.693571
LAPTM4A	0.693739
RAB5C	0.693788
PHLDA1	0.693816
LAIR1	0.693933
SDHC	0.694174
P4HB	0.69421
SF3A1	0.694313
FAM126B	0.694395
HIF3A	0.694489
ALG10B	0.694544
SRP9	0.694608
FMN1	0.694729
EIF4H	0.69487
BANF1	0.695257
STAT2	0.695344
KIF3A	0.69542
YWHAQ	0.69545
DDX46	0.695492
ATM	0.695762
PPFIBP1	0.695777
HIP1	0.696272
PTGES3	0.696274
SNX1	0.696505
POU2AF1	0.696537
PSMD11	0.696587
EPHA10	0.696627
C2orf83	0.696688
GIGYF1	0.696792
MCTP2	0.696811
ANKRD36B	0.696823
AP4E1	0.696839
SNIP1	0.69685
TUBB	0.697028
PCDHB9	0.697332
FFAR2	0.697397
ATP6V0A2	0.697778
SBNO1	0.697982
CCT3	0.698191
DCUN1D2	0.698525
PRKAR1A	0.698537
PCBD2	0.698627
ARPC3	0.698631
EIF4G1	0.69866
PKD1	0.698722
SH3BP2	0.698802
PRKX	0.698902
LUC7L3	0.699147
MYL12B	0.699245
MSS51	0.699339
DNASE1	0.69934
WASL	0.699772
RBM34	0.699864
SYNE1	0.699959
HSD17B13	0.700009
AKR1B10	0.70005
MTPAP	0.700184
GABARAP	0.700304
SEC14L4	0.700352
U2SURP	0.700671
PURB	0.700772
ZNF555	0.700867
TYW5	0.700966
IFITM3	0.700976
CMBL	0.701049
CRTAM	0.701075
CAPZB	0.70112
CHRNB1	0.701121
STK4	0.70114
PDE11A	0.701163
SLC28A2	0.701222
MTRNR2L6	0.701328
POLR2E	0.701457
KHSRP	0.701506
COPA	0.70168
COX8A	0.701759
TADA2B	0.70184
RTF1	0.701855
IGF1	0.701908
TAPBP	0.702241
SNX22	0.702275
NF2	0.702355
TBCA	0.702823
ARHGAP26	0.702989
ANKRD40	0.703015
AK3	0.703022
RNASEK	0.703031
SPDYE2	0.703084
CHD6	0.703106
AFMID	0.703154
UTP23	0.703215
CASP10	0.703317
ING5	0.703439
VDAC1	0.703466
TRAF3IP1	0.703605
CAP1	0.703698
UBXN4	0.703848
HSH2D	0.703871
ZNF470	0.703913
RC3H1	0.703934
SPDYE5	0.703942
SRL	0.70429
FAM106A	0.704551
RLIM	0.704837
MREG	0.705085
COX6B2	0.705636
GNG4	0.70605
IRF2BPL	0.706197
PCM1	0.706638
THEM4	0.706891
PIK3C2B	0.70695
KIF5B	0.707008
LRP2BP	0.707058
RER1	0.70708
TRIM66	0.707215
C12orf65	0.707262
GPI	0.707269
MKLN1	0.707332
KIAA1614	0.707477
FAM122C	0.707597
EIF5A	0.707619
MYOZ3	0.70768
PLEKHA5	0.707698
ANAPC11	0.707714
IL10	0.707817
KIF1B	0.707819
MOG	0.707834
GUCA1B	0.707858
S1PR2	0.708297
GLTP	0.708359
2021-09-09	0.7084
HM13	0.708503
APOOL	0.70852
SENP5	0.708968
CDK12	0.709012
EIF3E	0.70907
GTF2H3	0.709302
NUDT19	0.7095
EIF3I	0.709733
CIAO1	0.70978
DDHD1	0.709938
ZNF526	0.709944
TADA3	0.710093
ZC3H13	0.710221
SPATS2L	0.710281
IRF1	0.710366
LRRFIP1	0.710373
KIAA1549	0.71038
LEPROT	0.710714
MNT	0.710851
YAF2	0.710901
ANKRD16	0.710952
ADAR	0.711166
ZMAT3	0.711202
SNRPD3	0.711208
MDH1	0.711295
GPX4	0.711357
LARS	0.711437
EIF3L	0.711731
LSM12	0.711782
CA13	0.711871
NANOS1	0.712007
ZXDC	0.71202
WNK1	0.712049
MYO10	0.71215
ETNK1	0.712175
MYH9	0.712333
PCYT1B	0.712411
FXN	0.71247
MRPS25	0.712647
SLC31A1	0.712714
FXR1	0.712861
TMBIM6	0.712885
SPCS1	0.712928
GEMIN8	0.712932
UQCR10	0.713022
REPS2	0.71313
GPR132	0.713158
TLR6	0.713367
RAB11A	0.713436
OTUD6A	0.713512
TXNDC15	0.713531
EID1	0.713629
B3GNT6	0.713671
CLSPN	0.713703
LRRC2	0.713721
CLUAP1	0.713751
TPMT	0.713887
UBE2L3	0.71393
TATDN3	0.714023
POU2F1	0.714041
SYAP1	0.714093
AP5Z1	0.714203
2021-09-02	0.714414
UBE2D3	0.714557
ZNF347	0.714602
BOLA2B	0.714632
SIGLEC16	0.714723
ARHGDIA	0.714736
BOLA2	0.714824
EXOSC6	0.714836
HMGA1	0.714924
SPATS2	0.714955
USP22	0.715028
CTTN	0.715096
POC1B-GALNT4	0.715193
NXN	0.715365
PRDX5	0.715579
LRRC57	0.715719
BIRC6	0.715773
CBFA2T2	0.715895
OLAH	0.716636
PEX13	0.716801
EYA3	0.717041
NCOR2	0.717179
SLC35A3	0.717183
C6orf62	0.717186
CHD4	0.717254
CACYBP	0.717343
ZNF329	0.71737
EIF1AX	0.717897
TTPAL	0.718007
C4orf3	0.718019
PARD6B	0.718025
SLA2	0.718074
ZSCAN29	0.718179
CXorf38	0.718258
BDP1	0.718334
HAUS3	0.718406
METTL2B	0.718482
TMIGD2	0.718556
YTHDC1	0.718601
SREK1IP1	0.71871
MTRNR2L10	0.718829
EIF3A	0.719036
SF3B1	0.71932
TMED10	0.719391
ZNF682	0.719659
ABI2	0.719764
TBL1XR1	0.71988
SCML4	0.719919
LRRN4CL	0.720103
C16orf54	0.720278
ME2	0.720436
GUK1	0.72062
VPS13C	0.720672
ZFP36L1	0.720698
LDHAL6A	0.720704
OSBPL8	0.720716
MPV17L	0.720745
PRPF40A	0.720825
PCBP1	0.721016
ZNF320	0.72105
KRTCAP2	0.721163
BRK1	0.721297
CAPRIN1	0.721342
ATP6V0C	0.72135
KATNAL1	0.721468
ANKRD11	0.721549
KIAA0355	0.721903
R3HDM2	0.722
QKI	0.722023
MTMR9	0.722191
FAM124A	0.722242
C1orf210	0.722446
C1orf43	0.722492
SPAST	0.722539
DENR	0.722559
SEC22B	0.722777
CCDC50	0.722841
TOMM6	0.723147
POGZ	0.723292
TRIM65	0.724001
OTUD3	0.724112
BMS1	0.724167
CCT6A	0.724333
KLHL6	0.724438
MMD2	0.72447
SPDYE1	0.724486
YPEL1	0.724805
PRRC2B	0.724932
ZFAND5	0.725038
RAB1A	0.725091
PPFIA3	0.725157
C1RL	0.72517
E2F2	0.72526
PLEKHA2	0.725302
ZBP1	0.725303
PRKACA	0.725365
ENSA	0.725481
SRSF2	0.725535
MAP7D3	0.725568
SYNRG	0.725826
DDX39B	0.725956
DTX3L	0.725978
SMAD5	0.726063
ZNF280C	0.726186
PAIP2	0.726402
COX6A1	0.726889
EMC1	0.726908
ZNF273	0.727095
APOBEC3D	0.727147
PDIA3	0.727249
FNIP1	0.727287
NRIP2	0.727545
VN1R2	0.7276
AKNA	0.727789
SPCS2	0.728244
UPK3B	0.728554
OBSCN	0.728564
EWSR1	0.728575
PARVA	0.728581
SCAF11	0.728589
GOLGA3	0.728816
GYPC	0.728868
ZSWIM1	0.728942
MTX3	0.729024
CDK4	0.729055
ITGAL	0.72906
ZNF24	0.729148
CCDC69	0.72918
BCLAF1	0.72936
SCAMP4	0.729468
CHD9	0.729482
BAHCC1	0.729587
ARPC4	0.729611
HNRNPA0	0.729624
ILF3	0.729739
DDX6	0.72992
AHDC1	0.730004
CPM	0.730339
STRN	0.730345
PDE7B	0.730421
MAP2K7	0.730468
NUDC	0.730474
GINS4	0.730561
MEGF8	0.730716
SF1	0.730834
C5orf60	0.730901
LYST	0.730946
TMBIM4	0.731173
USP49	0.731326
TRMT112	0.731332
PHKG1	0.731417
ZNF621	0.731434
ASH1L	0.731677
SPTBN1	0.73178
TSPYL1	0.73179
SYNJ2BP	0.731922
TUBA1B	0.7322
DAPP1	0.732275
ERCC4	0.732364
MBNL1	0.732386
SHC1	0.732597
FBXL13	0.732999
ZKSCAN1	0.73303
IL6R	0.733192
GOLGA4	0.733213
CHURC1	0.733217
ENTPD4	0.733299
KPNA4	0.733363
H6PD	0.733382
ZNF491	0.733465
GRB2	0.733517
HCFC1	0.733645
PSMA5	0.733655
ZNF620	0.73376
POTEM	0.73377
CACUL1	0.733934
ANKRD12	0.734123
SLC25A51	0.734127
SNTN	0.734133
MRPS16	0.73424
SLC25A15	0.734293
SLC25A5	0.734395
DFFB	0.73485
ELMSAN1	0.734998
CCDC144A	0.735075
EIF5A2	0.735108
LIN28A	0.735204
DYNAP	0.735499
ALG1	0.735685
WBP2	0.736484
MALL	0.736598
CAMLG	0.736615
UBE2V1	0.736785
LRG1	0.736868
RAB5B	0.737122
CTSC	0.737165
PNISR	0.737205
MTR	0.7373
NDUFA6	0.737488
MLLT6	0.737682
ARF3	0.737688
SRCAP	0.737989
KIAA1324L	0.738266
CISD2	0.738337
FAM184B	0.738355
ADAMTS4	0.738369
AS3MT	0.738411
HDAC2	0.73842
NXNL2	0.73874
CEP290	0.738754
HYPK	0.73899
BTF3L4	0.739047
SH3GLB1	0.739128
NDUFS5	0.73933
GSTM3	0.739419
PTBP1	0.739491
NDUFB11	0.739604
ANKRD45	0.739623
SNAP29	0.73968
ARL6IP4	0.739922
MPC2	0.739956
RANBP2	0.740097
RBX1	0.740179
C1orf21	0.740204
RBBP5	0.740477
NAIP	0.740526
RBM25	0.740669
MAP1LC3C	0.740677
SRSF10	0.740926
LILRB1	0.740946
CANX	0.740974
IRAK2	0.741037
WDR55	0.741135
ABL2	0.741147
AXL	0.741184
CASP2	0.741195
CLN8	0.741204
NFKBIB	0.741228
PYURF	0.74125
SLC25A4	0.741293
CDON	0.741294
ARHGEF39	0.741322
ANP32B	0.741432
HNRNPR	0.741787
PM20D2	0.741859
MRPL30	0.741865
BRD2	0.741916
PCYOX1	0.741984
MPRIP	0.742166
MED18	0.742339
PAPOLA	0.742427
OLA1	0.742441
MMS22L	0.74254
SAMD8	0.742587
GCC2	0.742751
PEA15	0.742833
ZNF114	0.742986
C10orf111	0.743189
C5orf24	0.743354
BCORL1	0.743485
PIGY	0.743486
CCNI	0.743495
TMED2	0.743617
S1PR3	0.743648
PPIG	0.743718
NCOR1	0.743771
RNF207	0.74395
ESYT2	0.744001
CNP	0.744017
SLC26A4	0.744079
SSB	0.744109
ZDHHC3	0.744192
IVNS1ABP	0.744375
PRPF4B	0.744393
H2AFZ	0.744427
DDX18	0.744544
C15orf40	0.744629
KTN1	0.744661
ZFP30	0.744722
NPFFR2	0.745227
STYX	0.745254
GATAD2B	0.745366
SH3BGRL3	0.74541
CSNK1A1	0.745465
NUFIP2	0.745475
NDUFA1	0.74555
JAK3	0.745553
WDR92	0.745591
ENY2	0.745804
SMARCA5	0.745825
FLNA	0.745858
CCDC88A	0.746289
PSMA2	0.746344
DHX30	0.746354
GNAS	0.74639
ZNF546	0.74644
WDR1	0.746785
SMAD9	0.746813
NDUFA11	0.746813
PUF60	0.747129
GOLGB1	0.747508
ACOX1	0.747519
DNAJC22	0.747651
SLC35F1	0.747801
CD300E	0.747892
GRIPAP1	0.747929
MDN1	0.747995
PSMD8	0.748115
FGD4	0.748146
TRIM13	0.748216
MLF2	0.748229
SMCR8	0.748241
ARSA	0.748433
SPTLC1	0.748647
FBXW2	0.748662
C4orf19	0.748674
TRIM45	0.748951
PARP1	0.748972
KIAA1143	0.749094
SEC61A1	0.749361
EVI5	0.749479
KPNB1	0.749515
PHPT1	0.749523
ZNF780A	0.749603
DAZAP2	0.749626
CACNB2	0.749684
ARID1A	0.749967
CREBBP	0.75
MORF4L2	0.750106
MED15	0.750156
SMC5	0.750236
HES2	0.750303
ZNF43	0.750312
POLR2A	0.750337
GRSF1	0.7504
ARID4B	0.750403
SLAMF6	0.750571
SREK1	0.750645
ACAP2	0.750764
KIAA1671	0.750833
AP2M1	0.750929
RAB2A	0.75099
HMGN1	0.751006
TMEM38A	0.751042
EXOC7	0.751074
TEP1	0.751125
ZNF619	0.751154
HIPK2	0.751259
UBE2G2	0.751362
KDM6B	0.751473
DTD2	0.751488
FZD4	0.751509
ELK4	0.751621
CD59	0.751631
VAT1	0.751637
MRPS21	0.751674
PA2G4	0.751696
GPR155	0.751739
LRRC27	0.751793
TTC39C	0.751943
DST	0.752026
ZNF566	0.752044
GNB4	0.752077
MSN	0.752143
AKIP1	0.752259
CHM	0.752267
SEC31A	0.752589
TGOLN2	0.752656
CPPED1	0.752739
ZFHX3	0.752851
TRIO	0.752913
RAD23A	0.753032
DZIP1	0.75311
CALR	0.753154
TCEA1	0.753265
IGF1R	0.753307
CHD7	0.75334
KIAA1191	0.753361
MAGI2	0.753819
ALDH1L2	0.753972
SF3B2	0.754023
ASB4	0.754052
SND1	0.754145
ARPC5	0.754151
SMARCC2	0.754342
UBE2D2	0.754342
CWC25	0.754724
DAD1	0.754767
NDUFB3	0.754871
PRKCSH	0.754872
RPS6KA3	0.755005
VAPB	0.755036
SDCBP	0.755108
NBPF14	0.755572
CYP51A1	0.755699
SOWAHC	0.755836
CHMP1B	0.755849
GBP5	0.756019
SACS	0.756138
GDI2	0.756218
GIGYF2	0.756263
HNRNPUL1	0.7565
WDFY3	0.756573
CARM1	0.756616
UBAP2L	0.756652
OTUB1	0.756756
TAGLN2	0.756938
C3orf62	0.757008
CSNK1G1	0.757025
KDELC2	0.757039
C1orf229	0.75707
PRAME	0.757149
MBNL3	0.757559
USP4	0.757635
CLIC1	0.757711
WFDC8	0.757817
ASB6	0.757817
COX5A	0.757895
APOBEC3F	0.757961
TOX4	0.758033
SNRPD1	0.758058
COPZ1	0.758207
SRSF6	0.758391
CSNK2B	0.758674
CYB561D1	0.758883
PTGES3L	0.758888
RIF1	0.758906
ENPP1	0.75919
TRMT10B	0.759296
CNN3	0.75931
MRPL19	0.759522
ZDBF2	0.759524
DPP9	0.759528
RPL13A	0.759658
NKTR	0.759683
CRCP	0.759745
SNRPB	0.760076
RERE	0.760213
BAZ2A	0.760286
BBX	0.760433
UBE2B	0.760448
ZNF207	0.760504
SCIMP	0.76061
ATG12	0.760652
GRINA	0.760838
LNX2	0.761032
VMA21	0.761475
H3F3C	0.761517
TMX1	0.76152
TMEM14C	0.761546
RBM33	0.761641
DCAF16	0.761668
INO80D	0.761672
HECTD4	0.761849
UQCRH	0.761901
TEX101	0.762282
AARD	0.762583
SNRPD2	0.762595
SLTM	0.762772
NUMBL	0.76285
GPBP1	0.762891
CHML	0.763175
CEP350	0.763337
FAM177A1	0.763358
RAP2B	0.763381
KDM5A	0.763503
NT5DC3	0.76353
CDS2	0.763549
OGDH	0.763572
VCP	0.763721
NSD1	0.764085
XPR1	0.764317
KDSR	0.764358
UBA1	0.764373
TSNAX	0.764419
FAM217B	0.764432
MICAL3	0.764496
PDCD6IP	0.764689
SLC25A32	0.765117
LONP2	0.765462
ZFR	0.765471
SETD1B	0.765608
SEC11A	0.765676
VMP1	0.765732
RAB10	0.765928
AUP1	0.766019
PLEKHM3	0.766125
COX6B1	0.766217
CC2D2A	0.766276
ZBTB44	0.766535
NUAK2	0.766713
CEP170	0.766886
ZSCAN22	0.766886
CDC5L	0.766921
C2orf68	0.766944
CGREF1	0.767123
CDC42BPA	0.767137
TMEM230	0.767167
AKAP13	0.767232
SFMBT2	0.767246
ZNF562	0.767269
PLXNA1	0.767298
UST	0.767416
CNPY2	0.767653
SPCS3	0.767732
ADAT1	0.767776
NUCB1	0.767929
IFI16	0.76796
TCF25	0.767972
NPEPPS	0.768057
JUND	0.768075
RAB2B	0.768211
DDX3X	0.768283
CD63	0.768404
FAM111B	0.7689
ZNF704	0.768984
C3orf33	0.769006
WIZ	0.769068
HLA-G	0.769289
LOC441155	0.76958
RND2	0.769674
ZC3H4	0.7697
TRAM1	0.769895
ZNF528	0.769924
FAM208A	0.769982
BMP7	0.770056
JAKMIP2	0.77014
LRRC37A	0.770345
ZNF585B	0.770367
RTCA	0.770373
ZNF69	0.77041
NIPBL	0.77052
KDELR2	0.770549
PSMF1	0.770583
SQSTM1	0.770668
CTNNA1	0.770726
CLTA	0.770826
TNPO1	0.771047
CTNND1	0.77107
EIF2S2	0.771089
METTL7A	0.771295
RRBP1	0.771343
HERC1	0.771564
ZFC3H1	0.77177
CORO1C	0.771843
GFOD2	0.771984
RAB33B	0.772069
SHROOM1	0.772179
AFF3	0.772182
CXorf21	0.77255
AFF1	0.772569
ABHD15	0.772601
LIMD1	0.772632
COMMD2	0.772648
PARP11	0.772742
TTC28	0.772811
IFNAR1	0.772858
RAB1B	0.772904
LRPPRC	0.773047
BCAP31	0.773068
SERP1	0.773341
ETV5	0.773411
C9orf3	0.773428
MLEC	0.773473
TRMT2B	0.773646
TMEM209	0.773774
NAIF1	0.773934
SOX10	0.774012
TRRAP	0.774131
MYCBP2	0.774303
SEC63	0.774315
PAK2	0.774339
MPPE1	0.77435
SETX	0.774388
CHD1	0.774504
ZNF517	0.774515
HEATR5A	0.774722
CAPZA1	0.774859
NUDT9	0.774979
ADIPOR1	0.775059
RNF141	0.775367
LMAN2	0.775377
DNAJC24	0.775381
RAB14	0.775432
CCDC122	0.77564
RPN1	0.775734
ANKRD30BL	0.775753
TAOK1	0.775893
NANOG	0.77602
ZNF260	0.776028
LRRC59	0.776052
HIC2	0.776076
DAP3	0.776112
RBM12	0.776191
ATN1	0.77629
MED13	0.776404
SZRD1	0.776534
MAP3K13	0.776605
MAT2A	0.776625
ZCCHC8	0.7767
NDUFA10	0.77683
CELF1	0.776917
SPARC	0.776922
SARS	0.777012
PGAP1	0.777012
SPIRE2	0.777023
ITPK1	0.777163
TARDBP	0.777212
MOB1B	0.777254
NHSL1	0.77754
URM1	0.777749
GXYLT1	0.777789
ANKRD20A2	0.777804
RPL7L1	0.777982
PRKCA	0.77805
RBPJ	0.77813
IDS	0.778151
SETD1A	0.778195
PXN	0.778239
RAB13	0.778288
TMEM19	0.778332
SDE2	0.778354
KLHL5	0.778515
GON4L	0.778566
ZNF529	0.778578
LYRM2	0.778588
COX7A2L	0.778792
IKBIP	0.778806
UBR5	0.778888
PPP1R12A	0.778936
C8orf37	0.778981
ZNF429	0.779258
ERP44	0.779418
HSPG2	0.779728
ZNF772	0.779735
FLCN	0.77976
YWHAG	0.77984
CPSF6	0.779929
SPEN	0.779969
ZEB2	0.779972
TMOD2	0.780076
GGPS1	0.780196
ARPC1A	0.78025
TMEM167A	0.780339
ASB11	0.78035
EIF3D	0.780379
STAT3	0.78044
GFPT1	0.780508
CCT8	0.780563
DDB1	0.780617
RALY	0.780631
TERF2	0.780635
ZNF709	0.780754
ATF6	0.780879
UBE2K	0.780931
GTF2H2C	0.781203
KIAA0930	0.781206
STX7	0.78124
SRSF7	0.781366
MTF1	0.781402
CASC3	0.78143
EOGT	0.781578
NUP50	0.781837
CEP170B	0.781859
YLPM1	0.781914
PRPF8	0.781928
ACIN1	0.782011
PHIP	0.782195
CARHSP1	0.782239
VPS13D	0.782249
EP300	0.782425
DSTYK	0.782509
ZNF638	0.782518
TNRC6A	0.782829
PRR13	0.782847
HELZ2	0.782878
ZRANB2	0.782958
TCERG1	0.782971
TERF1	0.783041
FAM114A1	0.783052
LPCAT2	0.783205
ATP6V1C1	0.783362
SUMO1	0.783385
OCIAD1	0.783397
WBP11	0.783482
WSB1	0.783517
DDT	0.78352
PPP1R3B	0.783577
WIPF2	0.783695
BLOC1S2	0.783776
LAMP2	0.783819
TMEM59	0.783911
DIS3	0.78401
CIC	0.784014
PRELID1	0.784097
STAU1	0.784102
PRELP	0.784129
SLC30A7	0.784213
URB1	0.784282
SZT2	0.784293
FNBP1	0.784447
SLC38A2	0.784467
ROMO1	0.784484
CLASP1	0.784489
KDM4B	0.784515
TFAM	0.784529
GTPBP3	0.784606
RPL36AL	0.784659
CRIPT	0.784676
RPP30	0.784683
CELF2	0.784825
MAGT1	0.784918
ASPH	0.784947
MDH2	0.785018
PTP4A2	0.785029
CBL	0.785046
ERGIC3	0.785067
TRDMT1	0.78507
MINK1	0.785084
CUBN	0.785295
MGA	0.785367
FBXO7	0.785444
HAVCR2	0.7855
MIDN	0.785525
ZNF451	0.78565
GABARAPL2	0.785675
FDFT1	0.785785
HGS	0.785815
SECISBP2L	0.786045
SPRYD7	0.786055
SCAMP1	0.786134
FKBP9	0.786189
WNK3	0.786219
LUZP1	0.786242
PACSIN2	0.786243
RNF216	0.786305
BAG6	0.786324
MTA1	0.786349
BCL9L	0.786444
MAP1LC3B	0.786444
SUPT16H	0.786503
RAD1	0.78667
PTCD3	0.786867
WDR83OS	0.787071
CDC40	0.787113
DPY19L4	0.78722
ANXA2	0.787232
ACOT13	0.787283
NLN	0.787322
FOXJ3	0.787598
SBF1	0.787651
ZC3HAV1L	0.787679
METTL6	0.787737
BOD1L1	0.787849
RSF1	0.787929
DCAF7	0.788054
SMARCB1	0.788067
APOL6	0.788111
SUMF2	0.788143
TESPA1	0.788283
UBL5	0.788292
HSP90B1	0.78849
TBC1D15	0.788501
LAMTOR5	0.788512
HNRNPD	0.788576
HECA	0.788582
IPO7	0.788629
RAB27A	0.788637
PLEKHH2	0.788664
OGFOD1	0.788743
FRA10AC1	0.788753
DYNLRB1	0.788796
RREB1	0.788845
CCNDBP1	0.78889
PSMC5	0.788937
NGRN	0.789259
PSMD4	0.789295
HNRNPUL2	0.789322
SMIM5	0.789346
NDUFA13	0.789378
FBXO48	0.789439
SGCB	0.789502
AKT2	0.789673
GSPT1	0.789728
FHDC1	0.789739
ZC3H11A	0.789884
PSMB7	0.789896
USP34	0.78992
AP2B1	0.789978
PLEC	0.790012
SOCS7	0.790067
ZNF493	0.790104
IST1	0.790124
ARHGAP35	0.790194
CCT7	0.79036
VPS13A	0.790383
CNTLN	0.790417
GPR161	0.790565
FHAD1	0.790605
FUNDC2	0.790642
MAPKAPK2	0.790646
DHX9	0.79065
LYRM4	0.790738
PBRM1	0.79076
APRT	0.790777
ARID1B	0.790873
GDNF	0.79112
ZNF655	0.791152
STIP1	0.791192
LMAN1	0.791211
KDELR1	0.791242
TRA2B	0.791304
PIK3R2	0.791375
MYO5A	0.791422
TXLNA	0.791442
SH3TC2	0.791455
TIMP2	0.791548
C8orf59	0.791549
SP100	0.791684
SSR4	0.791701
MAP3K2	0.791778
THOC2	0.791881
DNAJB7	0.792239
RAB12	0.792242
PAQR7	0.792261
BCAP29	0.792287
NDUFC1	0.792517
CEP68	0.792676
ZNF417	0.792789
DNAJC8	0.792823
ZNRF3	0.79297
U2AF1	0.793007
USP24	0.793096
TKT	0.793133
DUSP19	0.793139
LAMTOR4	0.793209
SETD5	0.793254
LPGAT1	0.793331
SS18	0.793336
POLR2J	0.793372
ARF4	0.793459
THAP5	0.793475
RNPS1	0.793558
ARAP3	0.793586
NAV1	0.793673
HOGA1	0.793722
SSR2	0.793803
SF3B4	0.793815
AP5B1	0.793826
TMEM181	0.793924
[truncated: 9,296 more rows]
